# Supplementary material for: Survival analysis in patients with invasive lobular cancer and invasive ductal cancer according to hormone receptor expression status in the Korean population
Source: PLoS One. 2022 Jan 20;17(1):e0262709. doi: 10.1371/journal.pone.0262709 (PMC8775332; doi:10.1371/journal.pone.0262709)
Supplement: S1 Data — (XLSX) [file pone.0262709.s002.xlsx]

## Sheet: IDC_ILC_�ȸ_��
id	sex	age	BREAST	AXILLARY_NODE_OP	P_TNM_PT	P_TNM_PN	P_TNM_PM	P_STAGE	PositiveNode	TotalNode	HISTOLOGY_GRADE	NUCLEAR_GRADE	IDC_ILC	LVI	ER	PgR	ER_PR	HR	HER2	subtype	Ki67	Ki67_PRO	RT	CHEMO	HOR	os	OS	bcss	stage123
1	2	63	1	1	2	1	0	22	3	19	3	2	1	9	0	0	4	0	0	4	9	999	0	1	0	1	185.667	0	2
2	2	74	1	1	1	0	0	10	0	11	2	9	1	9	0	0	4	0	0	4	1	1	0	1	1	1	172.233	0	1
3	2	48	2	1	1	0	0	10	0	10	3	2	1	0	1	1	1	1	0	1	1	999	1	1	1	1	150.9	0	1
4	2	60	3	4	3	2	0	31	999	999	9	9	1	9	9	9	9	9	9	9	9	999	1	1	1	1	68.6	0	3
5	2	57	1	2	2	0	0	21	0	4	3	3	1	0	1	1	1	1	1	2	1	20	0	1	9	1	41.2667	0	2
6	2	63	1	1	3	3	0	33	10	12	2	2	2	0	1	0	2	1	0	1	1	7	1	1	1	1	36.1333	0	3
7	2	75	1	1	1	0	0	10	0	14	2	2	1	0	1	1	1	1	0	1	9	999	0	0	1	1	118.7	0	1
8	2	41	1	3	2	1	0	22	1	17	2	2	1	0	1	1	1	1	0	1	9	999	0	1	1	1	96.6	0	2
9	2	47	1	3	2	1	0	22	1	27	2	2	1	0	1	1	1	1	0	1	1	80	0	1	1	1	55.2333	0	2
10	2	65	2	2	1	0	0	11	0	5	1	2	1	0	1	1	1	1	0	1	1	15	1	0	1	1	51.7	0	1
11	2	61	1	1	2	1	0	22	1	26	9	1	1	1	1	0	2	1	0	1	9	999	9	1	1	1	167.4	0	2
12	2	45	2	3	1	1	0	21	2	10	1	2	1	0	1	0	2	1	0	1	9	999	1	1	1	1	142.067	0	2
13	2	65	1	1	2	3	0	33	15	28	3	3	1	1	1	1	1	1	0	1	1	20	1	1	1	1	103.567	0	3
14	2	44	1	1	1	1	0	21	2	11	3	3	1	1	0	0	4	0	1	3	9	999	1	1	0	1	85.2667	0	2
15	2	48	1	1	2	1	0	22	2	16	3	3	1	0	0	0	4	0	1	3	1	10	9	1	9	1	79.6333	0	2
16	2	49	1	3	2	3	0	33	14	31	3	3	1	1	1	0	2	1	0	1	9	999	1	1	9	1	73.1667	0	3
17	2	37	1	1	2	1	0	22	2	4	1	1	1	0	1	1	1	1	0	1	9	999	1	1	1	1	40.5667	0	2
18	2	46	1	1	3	2	0	31	4	18	3	3	1	1	0	0	4	0	9	9	9	999	9	9	9	1	130.933	0	3
19	2	64	2	1	2	2	0	31	999	999	3	3	1	9	1	1	1	1	0	1	9	999	1	1	1	1	108.6	0	3
20	2	65	1	1	2	0	0	21	0	17	1	9	1	9	1	0	2	1	0	1	1	999	0	0	9	1	191.367	0	2
21	2	40	1	1	3	3	0	33	19	20	2	9	1	1	1	1	1	1	9	9	1	20	9	1	9	1	119.367	0	3
22	2	68	2	3	2	1	0	22	1	9	9	9	1	1	1	1	1	1	0	1	1	5	1	0	1	1	139.133	0	2
23	2	35	9	9	2	0	0	21	0	1	9	3	1	9	1	0	2	1	0	1	0	999	0	1	9	1	122.333	0	2
25	2	43	1	1	2	1	0	22	2	45	9	9	1	9	0	0	4	0	9	9	9	999	0	1	0	1	214.5	0	2
26	2	44	1	1	2	3	0	33	20	29	2	2	1	0	1	1	1	1	0	1	0	999	1	1	1	1	132.133	0	3
27	2	52	1	3	2	1	0	22	999	999	2	3	1	1	1	1	1	1	0	1	1	999	0	1	0	1	130.633	0	2
28	2	80	2	1	1	1	0	21	1	19	3	3	1	0	1	0	2	1	0	1	1	60	0	0	1	1	71.2	0	2
31	2	35	2	1	2	1	0	22	1	10	3	3	1	0	0	0	4	0	1	3	9	999	1	1	0	1	141.3	0	2
32	2	43	2	1	2	2	0	31	3	6	2	2	1	1	1	1	1	1	0	1	1	5	1	1	1	1	109.8	0	3
34	2	69	1	1	2	1	0	22	3	17	3	2	1	0	1	1	1	1	0	1	9	999	9	9	9	1	188.067	0	2
35	2	52	1	1	1	0	0	10	0	17	9	9	1	0	0	0	4	0	0	4	1	1	9	9	9	1	160.7	0	1
36	2	76	2	1	1	0	0	10	0	3	1	9	1	1	1	0	2	1	0	1	1	5	9	9	9	1	128.467	0	1
38	2	46	2	2	1	0	0	11	0	6	2	3	1	1	0	0	4	0	1	3	1	40	1	1	0	1	53.3333	0	1
40	2	74	1	1	1	1	0	21	5	31	1	2	1	9	9	9	9	9	9	9	9	999	9	9	1	1	242.333	0	2
41	2	72	1	3	2	0	0	21	0	11	3	9	1	1	1	0	2	1	1	2	1	999	9	1	9	1	136.667	0	2
42	2	50	1	4	2	0	0	21	0	3	2	9	1	9	1	1	1	1	0	1	9	999	0	0	1	1	119.333	0	2
43	2	73	1	1	2	1	0	22	1	19	2	9	1	9	1	1	1	1	0	1	9	999	0	0	1	1	95.1667	0	2
46	2	58	2	1	1	0	0	10	0	15	2	2	1	9	0	1	3	1	0	1	9	999	1	1	1	1	153.7	0	1
48	2	30	1	3	3	2	0	31	6	10	2	2	1	1	1	0	2	1	1	2	9	999	1	1	1	1	79.9333	0	3
49	2	74	1	4	2	1	0	22	2	21	2	2	1	1	9	9	9	9	9	9	9	999	0	1	1	1	70.1	0	2
50	2	32	2	2	2	0	0	21	0	4	3	3	1	1	0	0	4	0	0	4	1	60	1	1	9	1	29.4333	0	2
52	2	56	2	1	2	0	0	21	0	11	2	2	1	1	1	1	1	1	0	1	9	999	1	1	1	1	49.2667	0	2
54	2	68	1	2	2	0	0	21	0	2	9	9	1	9	0	0	4	0	0	4	1	10	0	1	0	1	125.033	0	2
55	2	65	2	1	1	0	0	10	0	10	9	9	1	9	9	9	9	9	9	9	9	999	1	0	1	1	249.633	0	1
58	2	49	1	1	1	0	0	10	0	999	2	2	1	9	1	0	2	1	9	9	9	999	9	9	9	1	217	0	1
59	2	55	9	9	2	1	0	22	9	15	1	9	1	9	0	0	4	0	9	9	9	999	9	9	9	1	187.333	0	2
60	2	29	1	1	1	1	0	21	1	12	9	9	1	1	1	1	1	1	0	1	9	999	9	1	9	1	151.467	0	2
63	2	41	1	1	2	2	0	22	999	999	2	3	1	1	1	1	1	1	0	1	9	999	1	1	1	1	147.867	0	2
64	2	70	1	1	2	1	0	22	1	12	2	2	1	9	1	1	1	1	0	1	9	999	0	1	1	1	124.8	0	2
65	2	62	1	3	2	2	0	31	4	23	2	2	2	1	0	0	4	0	1	3	9	999	0	1	1	1	88.5333	0	3
66	2	62	1	2	2	0	0	21	0	11	3	2	1	0	1	0	2	1	0	1	1	7	0	1	1	1	55.4333	0	2
68	2	66	1	1	2	0	0	21	0	17	3	3	1	9	1	0	2	1	0	1	1	999	0	1	0	1	126.3	0	2
69	2	50	2	3	1	0	0	10	0	7	1	2	1	0	1	0	2	1	1	2	1	38	1	1	1	1	66.4667	0	1
70	2	47	2	2	1	0	0	10	0	6	3	9	1	0	1	0	2	1	0	1	9	999	1	1	1	1	65.0333	0	1
71	2	47	2	2	1	0	0	10	0	6	3	9	1	0	1	0	2	1	0	1	9	999	1	9	1	1	65.0333	0	1
72	2	37	2	1	1	1	0	21	2	12	3	3	1	1	0	0	4	0	0	4	1	3	0	1	0	1	41.2	0	2
75	2	49	1	1	2	0	0	21	0	21	9	9	1	1	1	1	1	1	0	1	9	999	0	1	1	1	127.067	0	2
76	2	68	2	1	1	0	0	10	0	26	2	9	1	0	1	1	1	1	0	1	9	999	0	1	1	1	92.5667	0	1
77	2	48	2	1	1	1	0	21	1	19	3	3	1	1	1	0	2	1	0	1	9	999	1	1	1	1	58.3667	0	2
78	2	37	2	1	3	1	0	31	1	15	3	3	1	1	1	0	2	1	0	1	1	1	0	1	1	1	43.6667	0	3
79	2	43	1	1	1	0	0	10	0	15	2	9	1	1	1	1	1	1	0	1	1	40	0	1	1	1	149.667	0	1
80	2	61	1	1	2	0	0	21	0	14	2	9	1	9	0	0	4	0	1	3	1	25	0	1	1	1	141.267	0	2
82	2	71	1	1	3	3	0	33	13	28	3	3	1	1	1	1	1	1	1	2	1	81	1	1	1	1	64.9333	0	3
83	2	53	2	2	1	0	0	11	0	3	3	3	1	1	0	0	4	0	0	4	1	80	1	1	0	1	36.2667	0	1
85	2	36	1	3	3	0	0	22	0	12	3	3	1	0	0	0	4	0	0	4	1	62	1	1	0	1	21.5333	0	2
86	2	71	1	1	1	1	0	21	1	15	9	9	1	9	1	1	1	1	9	9	9	999	0	0	1	1	237.333	0	2
87	2	46	2	1	2	3	0	33	14	46	2	2	1	0	1	1	1	1	1	2	1	10	9	1	9	1	130.2	0	3
88	2	66	1	1	1	1	0	21	3	11	3	2	1	1	1	0	2	1	1	2	9	999	0	1	1	1	110.2	0	2
89	2	59	1	3	3	1	0	31	1	1	3	3	1	0	1	1	1	1	0	1	1	10	1	0	0	1	21.5	0	3
90	2	56	1	1	1	1	0	21	2	14	2	9	1	1	0	0	4	0	0	4	1	5	0	1	0	1	13.6	0	2
91	2	48	1	1	2	1	0	22	5	30	9	9	1	9	1	1	1	1	0	1	9	999	1	1	1	1	162.6	0	2
92	2	76	1	3	1	1	0	21	1	10	2	2	1	0	0	0	4	0	9	9	9	999	1	1	0	1	99.4667	0	2
93	2	74	1	4	2	0	0	21	999	999	3	3	1	0	0	0	4	0	0	4	9	999	0	0	1	1	89.6	0	2
94	2	58	2	4	1	0	0	11	0	999	3	3	1	9	0	0	4	0	1	3	0	999	1	0	0	1	41	0	1
95	2	46	1	3	3	2	0	31	12	16	2	2	1	1	1	1	1	1	0	1	1	3	1	1	1	1	93.8333	0	3
96	2	66	1	4	1	0	0	10	0	6	2	2	2	0	1	1	1	1	0	1	9	999	0	0	1	1	81.8	0	1
97	2	64	1	3	1	2	0	33	13	28	2	2	1	0	1	0	2	1	1	2	1	30	1	1	1	1	40.2667	0	3
100	2	52	1	3	1	0	0	11	0	5	2	2	1	0	1	0	2	1	1	2	9	999	0	0	0	1	21.8	0	1
101	2	44	1	4	1	0	0	10	0	12	9	9	1	9	1	1	1	1	1	2	1	15	0	0	1	1	116.1	0	1
102	2	58	1	3	2	3	0	33	18	22	9	9	1	1	1	0	2	1	0	1	1	10	1	1	1	1	90.6333	0	3
103	2	45	1	1	2	1	0	22	3	25	3	3	1	1	1	1	1	1	0	1	1	56	0	1	1	1	68.4	0	2
104	2	55	1	1	2	1	0	22	2	24	3	3	1	1	0	0	4	0	1	3	1	25	0	1	0	1	55.1333	0	2
105	2	53	1	2	2	0	0	21	0	6	3	2	1	0	0	0	4	0	0	4	1	20	0	1	0	1	49.6	0	2
106	2	63	1	1	3	0	0	22	0	30	9	9	1	9	9	9	9	9	9	9	9	999	1	9	1	1	244.8	0	2
109	2	53	1	3	1	1	0	21	2	9	3	3	1	0	0	0	4	0	1	3	0	999	9	1	0	1	73.5	0	2
110	2	61	1	1	2	2	0	31	12	13	9	9	1	9	9	9	9	9	9	9	9	999	0	1	1	1	235.233	0	3
112	2	40	2	1	2	1	0	22	3	16	2	1	1	0	1	1	1	1	0	1	9	999	1	1	9	1	135.133	0	2
113	2	65	1	4	2	0	0	21	0	1	1	1	1	1	1	1	1	1	1	2	9	999	9	1	9	1	121.867	0	2
114	2	72	2	1	2	0	0	21	999	999	2	3	2	0	1	1	1	1	0	1	1	10	1	0	1	1	89.2	0	2
115	2	49	1	3	3	2	0	31	7	13	2	2	1	1	0	0	4	0	0	4	1	70	1	1	0	1	62.0333	0	3
116	2	79	1	3	2	1	0	22	1	6	2	2	1	0	1	0	2	1	0	1	1	3	0	0	1	1	50.2	0	2
119	2	75	1	1	2	0	0	21	0	18	2	9	1	9	1	1	1	1	1	2	9	999	9	9	9	1	162.7	0	2
120	2	62	1	1	1	0	0	10	0	13	9	9	1	9	0	0	4	0	0	4	1	80	0	0	0	1	78.4	0	1
121	2	46	1	3	2	1	0	22	3	16	2	2	1	1	0	0	4	0	1	3	9	999	0	1	0	1	18.0333	0	2
122	2	54	2	2	1	0	0	11	0	2	1	9	1	0	1	1	1	1	0	1	1	999	1	0	1	1	50.6	0	1
124	2	49	1	1	2	3	0	33	11	17	2	2	1	1	1	1	1	1	0	1	9	999	1	1	1	1	118.733	0	3
125	2	35	1	1	1	0	0	10	0	13	2	2	1	0	1	1	1	1	0	1	1	999	0	0	1	1	110.9	0	1
126	2	47	1	1	3	3	0	33	12	25	9	9	1	9	1	1	1	1	0	1	9	999	1	1	1	1	83	0	3
128	2	64	1	2	2	0	0	21	0	5	3	3	1	0	0	0	4	0	0	4	1	40	0	1	0	1	46.1333	0	2
129	2	73	1	1	1	0	0	10	0	10	9	9	1	0	0	0	4	0	0	4	9	999	0	0	1	1	148.033	0	1
131	2	66	2	1	1	1	0	21	1	16	2	2	1	0	1	0	2	1	0	1	9	999	1	1	1	1	78.2667	0	2
132	2	61	2	2	2	0	0	21	0	2	3	3	1	1	1	0	2	1	0	1	1	50	1	1	1	1	45.9667	0	2
135	2	64	1	4	2	0	0	21	0	4	9	9	1	0	1	1	1	1	0	1	9	999	9	0	1	1	141.133	0	2
136	2	34	2	2	2	1	0	22	1	5	3	3	1	0	0	0	4	0	0	4	1	90	1	1	0	1	57.9	0	2
137	2	69	2	1	2	2	0	33	12	35	2	2	1	1	1	1	1	1	0	1	1	62	0	1	1	1	33.3	0	3
138	2	37	1	1	2	0	0	21	0	18	3	3	1	9	0	0	4	0	0	4	1	999	1	1	0	1	44.5	0	2
139	2	59	2	3	1	0	0	10	0	20	3	2	1	0	0	0	4	0	0	4	9	999	0	1	0	1	101.2	0	1
140	2	55	2	3	1	1	0	21	1	12	3	3	1	0	0	0	4	0	0	4	9	999	0	1	0	1	32.6667	0	2
142	2	68	1	1	2	1	0	22	3	999	9	9	1	9	1	9	9	1	9	9	9	999	9	9	9	1	291.933	0	2
145	2	65	1	1	2	0	0	21	0	18	3	2	1	1	0	0	4	0	1	3	1	40	0	1	0	1	38.6	0	2
146	2	34	1	1	2	0	0	21	0	18	1	9	1	9	0	1	3	1	0	1	9	999	0	1	1	1	198.567	0	2
147	2	52	2	1	1	0	0	10	0	25	1	1	1	0	1	1	1	1	0	1	1	10	0	1	0	1	128.867	0	1
148	2	76	1	2	2	0	0	21	0	16	2	3	1	0	0	0	4	0	1	3	1	30	0	0	0	1	73.1667	0	2
149	2	69	1	1	1	2	0	31	4	11	2	9	1	1	1	1	1	1	0	1	1	999	0	1	1	1	64.0333	0	3
151	2	50	1	1	2	1	0	22	1	17	3	2	1	1	1	1	1	1	1	2	1	20	1	1	0	1	50.1667	0	2
153	2	66	2	2	2	0	0	21	0	3	3	3	1	1	1	1	1	1	0	1	1	10	1	1	1	1	23.5667	0	2
157	2	55	1	1	2	0	0	21	3	27	3	3	1	1	0	0	4	0	0	4	1	20	0	1	0	1	38.5333	0	2
158	2	33	1	1	2	1	0	22	5	16	2	2	1	9	1	0	2	1	9	9	9	999	9	9	9	1	196.967	0	2
160	2	66	1	1	3	3	0	33	37	37	9	9	2	1	1	0	2	1	0	1	9	999	1	1	1	1	141.8	0	3
161	2	50	1	3	1	0	0	11	0	12	1	1	1	0	1	1	1	1	0	1	1	2	0	0	1	1	49.5	0	1
162	2	48	2	3	2	0	0	21	0	3	3	2	1	1	1	0	2	1	0	1	9	999	1	1	1	1	48.3667	0	2
165	1	50	1	1	1	0	0	10	0	12	2	9	1	9	9	9	9	9	9	9	9	999	9	9	9	1	209.8	0	1
166	2	43	1	3	2	3	0	33	12	15	2	2	1	0	1	0	2	1	0	1	9	999	1	1	1	1	97.5333	0	3
168	2	46	1	1	2	2	0	33	19	23	3	3	1	1	1	0	2	1	0	1	1	5	1	1	1	1	40.3	0	3
169	2	58	1	1	1	1	0	21	2	13	2	3	1	1	1	0	2	1	1	2	1	5	9	9	9	1	34.9333	0	2
170	2	43	1	1	1	1	0	21	1	13	9	9	2	9	1	1	1	1	9	9	9	999	0	0	1	1	201.833	0	2
172	2	999	2	1	2	1	0	22	3	15	3	3	1	9	1	1	1	1	9	9	9	999	1	1	0	1	95.2	0	2
173	2	30	1	1	2	0	0	21	0	3	2	2	1	1	1	1	1	1	0	1	1	3	1	0	0	1	59.9	0	2
176	2	39	1	1	2	1	0	22	2	14	1	9	1	9	1	1	1	1	1	2	1	40	0	1	0	1	133.2	0	2
177	2	73	2	1	1	0	0	10	0	16	2	2	1	0	1	1	1	1	0	1	9	999	1	0	1	1	132.233	0	1
178	2	38	1	3	1	0	0	10	0	23	3	3	1	1	0	0	4	0	9	9	9	999	0	1	0	1	82.6667	0	1
179	2	44	2	1	2	1	0	22	2	8	9	9	1	9	1	0	2	1	0	1	1	50	1	1	1	1	75.2333	0	2
180	2	54	1	1	4	1	0	32	3	3	3	3	1	1	0	0	4	0	1	3	1	10	1	1	0	1	59.3667	0	3
182	2	68	1	1	1	3	0	33	22	23	4	4	1	9	1	1	1	1	0	1	9	999	1	1	1	1	72.9	0	3
184	2	38	1	1	2	0	0	21	0	7	3	2	1	0	1	1	1	1	9	9	9	999	0	1	1	1	237.2	0	2
186	2	46	1	1	2	2	0	31	9	12	3	9	1	1	0	1	3	1	0	1	1	40	1	1	1	1	142.533	0	3
187	2	43	2	1	2	3	0	33	13	30	3	3	1	1	1	0	2	1	0	1	9	999	1	1	1	1	116.2	0	3
189	2	40	1	2	2	0	0	21	0	6	2	9	1	0	1	1	1	1	9	9	1	10	0	1	0	1	40.6	0	2
190	2	55	1	2	2	0	0	21	0	8	3	3	1	0	0	0	4	0	0	4	1	70	0	1	0	1	28.0667	0	2
191	2	40	1	3	2	2	0	31	9	14	2	3	1	1	1	1	1	1	9	9	9	999	0	1	1	1	178.667	0	3
192	2	65	1	1	1	0	0	10	999	999	9	9	1	9	9	9	9	9	9	9	9	999	9	9	9	1	175.667	0	1
193	2	74	3	4	1	0	0	10	999	999	3	3	1	9	1	1	1	1	9	9	9	999	0	0	1	1	114.567	0	1
194	2	37	1	1	3	1	0	31	1	16	2	3	1	1	1	1	1	1	0	1	1	999	0	1	1	1	90.9333	0	3
195	2	58	2	1	1	0	0	10	0	5	2	9	1	0	1	1	1	1	0	1	9	999	9	9	9	1	73.4333	0	1
197	2	41	2	1	2	2	0	31	7	13	3	3	1	9	0	1	3	1	1	2	9	999	1	1	1	1	147	0	3
198	2	40	2	3	1	0	0	10	0	2	2	2	1	0	1	1	1	1	0	1	9	999	1	0	1	1	118.433	0	1
200	2	44	1	1	2	0	0	21	0	16	3	3	1	1	0	0	4	0	0	4	1	50	0	1	0	1	18.1667	0	2
201	2	47	1	1	4	2	0	32	5	8	3	3	1	0	0	0	4	0	0	4	0	999	9	9	9	1	96.9667	0	3
202	2	57	1	1	2	2	0	33	17	23	3	9	1	1	1	0	2	1	0	1	9	999	9	1	9	1	44.5	0	3
207	2	63	1	1	2	2	0	31	5	13	3	2	1	1	0	0	4	0	0	4	9	999	9	9	9	1	76.5	0	3
208	2	63	1	1	2	2	0	31	5	13	3	9	1	1	0	0	4	0	0	4	9	999	1	1	9	1	76.5	0	3
209	2	64	2	2	1	0	0	11	0	4	1	2	1	0	1	1	1	1	0	1	1	10	1	0	1	1	57.6667	0	1
211	2	37	9	9	2	2	0	31	4	19	2	2	1	1	1	0	2	1	0	1	1	6	9	9	9	1	88.7333	0	3
212	2	57	2	2	1	0	0	11	0	2	3	3	1	0	0	0	4	0	0	4	1	83	1	1	0	1	49.7	0	1
213	2	63	1	1	2	2	0	33	23	35	3	3	1	0	0	0	4	0	0	4	1	30	0	0	0	1	28.5	0	3
214	2	69	1	1	2	1	0	22	4	15	2	2	1	9	1	0	2	1	1	2	9	999	0	0	1	1	192.367	0	2
215	2	58	1	1	1	1	0	21	1	25	2	2	1	1	0	0	4	0	0	4	9	999	0	1	1	1	112.9	0	2
216	2	38	1	3	2	1	0	22	5	14	2	2	1	1	1	1	1	1	0	1	1	10	9	1	1	1	93.1333	0	2
217	1	64	1	1	2	2	0	31	6	19	3	3	1	1	1	1	1	1	0	1	1	5	1	1	9	1	79.7667	0	3
219	2	44	2	2	2	0	0	21	0	11	3	3	1	0	0	0	4	0	0	4	1	60	1	0	0	1	21.2333	0	2
221	2	70	1	3	3	2	0	33	13	18	2	2	1	1	1	1	1	1	0	1	1	20	0	0	1	1	54.6	0	3
222	2	54	1	3	2	1	0	22	1	17	3	2	1	0	0	0	4	0	1	3	1	40	0	1	0	1	29.3333	0	2
225	2	76	1	4	2	0	0	21	0	1	2	2	1	9	0	0	4	0	9	9	9	999	0	0	1	1	209.333	0	2
227	2	62	1	1	1	1	0	21	1	11	2	2	1	0	1	1	1	1	0	1	1	10	0	1	1	1	132.633	0	2
228	2	39	1	1	3	3	0	33	18	30	3	3	1	1	0	0	4	0	0	4	1	15	1	1	0	1	60.5333	0	3
229	2	81	1	1	2	1	0	22	1	10	9	9	1	9	0	0	4	0	9	9	9	999	1	1	0	1	166.867	0	2
230	2	69	1	1	3	0	0	22	0	19	1	2	1	0	0	0	4	0	0	4	9	999	9	1	9	1	98.8667	0	2
231	2	35	1	1	2	2	0	31	8	25	3	9	1	1	1	0	2	1	0	1	9	999	1	1	1	1	81.5333	0	3
234	2	43	2	2	2	0	0	21	0	9	3	3	1	1	0	0	4	0	0	4	1	80	1	1	0	1	27.1333	0	2
235	2	36	2	3	2	1	0	22	1	12	3	3	1	1	0	0	4	0	0	4	1	69	1	1	0	1	11.7333	0	2
236	2	36	1	1	2	0	0	21	0	12	3	9	1	9	9	9	9	9	9	9	9	999	0	1	9	1	257.1	0	2
237	2	63	1	1	2	1	0	22	29	36	2	9	1	9	1	0	2	1	9	9	9	999	0	1	1	1	232.4	0	2
238	2	44	1	1	3	1	0	31	1	10	3	9	1	1	0	0	4	0	0	4	1	15	0	1	0	1	145.667	0	3
239	2	36	1	1	1	2	0	31	2	12	2	3	1	1	9	9	9	9	9	9	9	999	0	1	0	1	133.433	0	3
240	2	64	1	1	1	0	0	10	0	14	3	3	1	0	0	0	4	0	0	4	9	999	0	1	0	1	125.733	0	1
241	2	51	1	1	3	3	0	33	13	25	3	3	1	1	1	0	2	1	1	2	1	40	1	1	1	1	75.2	0	3
242	2	40	2	1	1	0	0	10	0	5	3	3	1	1	0	0	4	0	0	4	1	40	9	1	9	1	75.1667	0	1
245	2	47	1	3	1	1	0	21	2	16	9	9	1	9	1	1	1	1	9	9	9	999	1	1	1	1	190.867	0	2
246	2	43	2	1	1	0	0	10	0	4	1	2	1	0	9	9	9	9	9	9	9	999	9	1	9	1	114.533	0	1
247	2	38	1	1	1	1	0	21	1	9	3	3	1	1	1	1	1	1	0	1	1	30	1	1	1	1	107.933	0	2
248	2	84	2	4	2	0	0	21	0	999	2	2	1	0	1	1	1	1	0	1	9	999	0	0	1	1	66.2667	0	2
250	2	78	2	1	1	0	0	10	0	2	1	1	1	0	1	1	1	1	0	1	1	1	1	0	1	1	114.433	0	1
251	2	55	2	1	2	1	0	22	2	16	3	9	1	1	0	0	4	0	0	4	1	60	1	1	0	1	44.4667	0	2
252	2	46	9	9	1	1	0	21	1	7	2	9	1	1	1	1	1	1	1	2	1	20	9	9	9	1	132	0	2
255	2	56	2	2	2	0	0	21	0	1	2	2	1	9	1	1	1	1	0	1	1	60	9	1	9	1	26.9667	0	2
256	2	36	1	1	2	0	0	21	0	18	1	1	1	0	1	0	2	1	9	9	9	999	1	1	1	1	212.833	0	2
257	2	70	1	3	2	1	0	22	2	13	2	3	1	0	1	1	1	1	0	1	1	10	0	1	0	1	86.3667	0	2
259	2	66	1	2	2	0	0	21	0	3	3	3	1	0	0	0	4	0	0	4	1	80	0	1	0	1	42.7	0	2
260	2	47	2	2	1	0	0	11	0	3	3	3	1	0	0	0	4	0	0	4	1	82	0	0	0	1	40.6	0	1
261	2	68	2	1	2	0	0	21	0	5	1	1	2	0	1	1	1	1	0	1	9	999	1	0	1	1	90.5	0	2
262	2	44	2	3	3	1	0	31	3	11	2	3	1	1	1	0	2	1	0	1	1	23	0	1	1	1	70.7333	0	3
265	2	46	1	1	2	1	0	22	9	28	2	2	1	9	0	1	3	1	0	1	9	999	1	1	1	1	148.033	0	2
267	2	33	2	3	2	1	0	22	1	11	3	3	1	1	0	0	4	0	1	3	9	999	1	1	0	1	141.267	0	2
268	2	43	2	1	2	1	0	22	3	16	2	2	1	1	1	1	1	1	0	1	1	20	1	1	1	1	132.933	0	2
269	2	53	2	3	2	0	0	21	0	20	3	3	1	0	0	0	4	0	1	3	1	40	1	1	0	1	73.1333	0	2
273	2	38	1	1	2	1	0	22	19	19	3	1	1	9	1	0	2	1	0	1	9	999	1	1	1	1	175.3	0	2
274	2	999	1	1	1	1	0	21	1	3	3	3	1	9	1	1	1	1	9	9	9	999	9	9	1	1	100.467	0	2
276	2	49	1	1	1	0	0	11	0	19	9	3	1	0	0	0	4	0	1	3	1	69	0	0	0	1	56.6	0	1
278	2	49	2	1	1	0	0	10	999	6	1	9	1	9	9	9	9	9	9	9	9	999	1	0	0	1	243.4	0	1
279	2	65	1	1	2	1	0	22	5	23	2	3	1	1	0	0	4	0	0	4	9	999	9	1	0	1	111.1	0	2
280	2	82	1	1	2	1	0	22	1	14	1	9	2	0	1	1	1	1	0	1	9	999	0	0	1	1	103.933	0	2
281	2	50	1	1	2	2	0	33	15	17	3	3	1	1	1	1	1	1	0	1	1	31	1	1	1	1	28	0	3
282	2	65	1	1	1	0	0	10	0	8	9	9	1	9	9	9	9	9	9	9	9	999	0	1	1	1	242.3	0	1
283	2	46	1	1	2	2	0	31	11	20	2	9	1	9	1	1	1	1	1	2	9	999	1	1	1	1	164.467	0	3
284	2	42	1	1	1	1	0	21	13	23	9	9	1	1	0	0	4	0	9	9	1	5	9	9	9	1	148.833	0	2
285	2	39	1	1	2	2	0	31	9	16	2	9	1	9	1	1	1	1	0	1	1	999	0	0	0	1	138.7	0	3
286	2	53	2	3	1	0	0	10	0	4	3	3	1	0	0	0	4	0	0	4	9	999	1	1	0	1	103.1	0	1
288	2	55	2	1	2	2	0	33	16	16	3	3	1	1	9	0	9	9	9	9	1	20	1	1	0	1	28.2333	0	3
289	2	68	1	1	0	1	0	21	4	14	9	9	1	9	1	0	2	1	0	1	9	999	0	0	1	1	173.4	0	2
290	2	41	2	2	2	1	0	22	1	32	3	3	1	1	0	0	4	0	1	3	9	999	1	1	0	1	53.7333	0	2
291	2	49	2	2	1	0	0	11	0	4	3	3	1	0	0	0	4	0	0	4	1	98	1	0	0	1	34.2667	0	1
292	2	54	1	1	1	3	0	33	10	28	2	9	1	1	0	0	4	0	0	4	1	40	1	1	1	1	131.633	0	3
293	2	65	1	1	2	1	0	22	1	9	2	2	1	0	1	0	2	1	0	1	9	999	0	1	1	1	123.667	0	2
294	2	47	2	1	2	1	0	22	3	13	3	3	1	0	1	1	1	1	0	1	1	43	1	1	1	1	92.1333	0	2
295	2	74	1	1	1	0	0	11	0	16	1	2	1	0	1	1	1	1	0	1	1	2	0	0	1	1	48.2333	0	1
297	2	58	2	1	2	1	0	22	1	10	2	2	1	0	1	0	2	1	0	1	9	999	1	1	1	1	37.9667	0	2
298	2	63	1	1	2	1	0	22	3	3	3	3	1	0	0	0	4	0	0	4	9	999	1	1	0	1	32.2667	0	2
299	1	63	1	1	1	0	0	10	0	11	9	9	1	9	1	1	1	1	0	1	9	999	0	1	1	1	133.167	0	1
300	2	45	1	1	2	2	0	31	4	9	2	2	1	9	1	1	1	1	9	9	9	999	1	1	9	1	118.067	0	3
301	2	55	1	3	2	1	0	22	1	21	3	3	1	1	0	0	4	0	1	3	9	999	0	1	0	1	54.4	0	2
302	2	61	2	1	3	2	0	33	12	12	4	4	1	0	3	3	9	9	9	9	9	999	0	1	0	1	26.2	0	3
303	2	48	9	9	1	1	0	21	2	21	3	9	1	1	1	1	1	1	0	1	1	25	9	1	1	1	139.833	0	2
306	2	30	2	2	2	0	0	21	0	6	3	3	1	0	0	0	4	0	0	4	1	94	1	1	0	1	16.7667	0	2
309	2	32	2	1	2	0	0	21	0	20	3	3	1	9	1	1	1	1	0	1	0	999	1	1	0	1	124.6	0	2
310	2	62	1	1	3	3	0	33	15	15	3	9	1	1	1	1	1	1	0	1	1	50	1	1	1	1	98.9333	0	3
311	2	64	1	3	2	1	0	22	2	15	3	3	1	1	0	1	3	1	1	2	9	999	0	1	1	1	94.6333	0	2
313	2	79	1	3	1	1	0	21	1	36	2	2	1	0	1	1	1	1	0	1	9	999	0	0	1	1	60.6667	0	2
314	2	44	2	2	1	1	0	21	1	6	2	3	1	0	1	1	1	1	0	1	1	5	1	1	1	1	56.7	0	2
315	2	51	1	1	1	1	0	21	2	10	3	1	1	1	0	0	4	0	0	4	9	999	0	0	0	1	39.5667	0	2
316	2	54	2	2	2	0	0	21	0	6	3	3	1	0	0	0	4	0	0	4	1	15	0	1	0	1	26.7333	0	2
317	2	79	1	1	2	1	0	22	3	24	2	3	1	1	1	1	1	1	0	1	1	14	0	0	1	1	20.7	0	2
320	2	41	1	1	3	2	0	33	22	22	3	3	1	0	0	0	4	0	0	4	1	6	1	1	0	1	23.2667	0	3
321	2	72	1	1	2	3	0	33	16	17	2	3	1	1	1	1	1	1	0	1	9	999	1	1	1	1	106.833	0	3
322	2	48	1	1	2	1	0	22	1	23	1	9	1	1	1	0	2	1	0	1	9	999	9	1	9	1	84.5333	0	2
323	2	33	1	1	2	0	0	21	0	21	1	1	1	0	1	0	2	1	0	1	1	999	0	1	1	1	74.6	0	2
325	2	60	1	3	2	1	0	22	2	20	2	2	2	0	1	1	1	1	0	1	1	10	0	1	1	1	54.9	0	2
326	2	56	1	1	2	0	0	21	0	6	2	9	1	9	0	0	4	0	0	4	9	999	0	1	0	1	185.633	0	2
327	2	33	1	4	1	0	0	10	0	1	1	9	1	9	1	1	1	1	1	2	9	999	0	0	1	1	158.267	0	1
329	2	70	2	2	1	0	0	10	0	2	2	2	1	0	1	1	1	1	0	1	1	3	0	0	1	1	62.9333	0	1
330	2	40	2	2	2	0	0	21	0	5	3	3	1	1	0	0	4	0	0	4	1	80	1	1	0	1	54.8667	0	2
332	2	44	1	2	2	0	0	21	0	5	2	2	1	1	1	1	1	1	0	1	1	30	0	0	1	1	50.9667	0	2
333	2	40	1	3	2	1	0	22	1	999	9	9	1	9	9	9	9	9	9	9	9	999	9	9	9	1	37.7	0	2
336	2	58	2	4	1	0	0	10	0	18	2	9	1	9	0	0	4	0	0	4	9	999	1	1	1	1	185.967	0	1
337	2	71	1	1	2	3	0	33	14	16	2	3	1	0	0	0	4	0	0	4	0	999	1	1	0	1	122.7	0	3
339	2	62	1	1	2	0	0	21	0	17	3	3	1	9	0	0	4	0	0	4	1	44	9	9	9	1	27.1333	0	2
340	2	55	1	1	2	0	0	21	0	15	2	3	1	0	1	1	1	1	9	9	9	999	0	1	1	1	196.9	0	2
341	2	54	1	1	1	1	0	21	4	16	9	2	1	9	1	0	2	1	9	9	9	999	0	1	1	1	182.2	0	2
343	2	67	1	1	2	2	0	31	5	15	3	3	1	1	1	1	1	1	0	1	1	60	1	1	1	1	98.7	0	3
344	2	999	1	1	2	1	0	22	3	33	3	3	1	9	0	0	4	0	9	9	9	999	9	1	9	1	86.2667	0	2
345	2	72	1	1	4	1	0	32	3	14	2	2	1	1	1	1	1	1	0	1	9	999	0	0	1	1	64.1667	0	3
346	2	68	1	1	2	2	0	31	8	19	2	2	1	1	1	1	1	1	0	1	1	90	1	1	9	1	25.6667	0	3
347	2	65	1	1	2	1	0	22	1	22	2	9	1	1	0	0	4	0	0	4	1	40	0	1	0	1	118.067	0	2
348	2	48	2	1	1	0	0	10	0	9	2	2	1	1	1	1	1	1	0	1	1	999	1	1	1	1	82.0667	0	1
349	1	89	1	2	2	0	0	21	0	2	3	3	1	0	1	1	1	1	0	1	1	30	0	0	1	1	45.4667	0	2
351	2	47	1	1	2	1	0	22	4	14	9	2	1	1	0	0	4	0	1	3	9	999	0	0	9	1	158.067	0	2
352	2	47	2	2	1	0	0	10	0	10	2	2	1	0	0	0	4	0	1	3	9	999	1	1	0	1	108.567	0	1
356	2	39	1	2	2	3	0	22	1	3	3	3	1	1	0	0	4	0	0	4	1	70	0	1	0	1	21.9	0	2
357	2	51	2	1	2	0	0	21	0	9	3	3	1	0	0	0	4	0	0	4	9	999	1	1	9	1	98.8667	0	2
358	2	43	1	1	2	2	0	31	4	8	3	3	1	1	0	0	4	0	0	4	1	40	0	1	0	1	60.2333	0	3
359	2	53	2	2	1	0	0	11	0	6	3	3	1	0	1	0	2	1	1	2	1	20	1	0	1	1	49.5	0	1
360	2	51	2	1	1	0	0	10	0	1	3	2	1	0	1	0	2	1	0	1	0	999	1	1	1	1	69.3667	0	1
361	2	47	1	3	2	2	0	33	4	21	3	3	1	1	1	1	1	1	0	1	1	40	1	1	1	1	53.2667	0	3
362	2	28	2	3	2	0	0	21	0	38	3	3	1	0	0	0	4	0	9	9	1	7	9	9	9	1	26.1333	0	2
363	2	36	2	1	1	0	0	10	0	18	3	1	1	9	0	0	4	0	9	9	9	999	9	0	9	1	187.467	0	1
364	2	68	2	1	2	0	0	21	0	13	2	2	1	0	1	1	1	1	1	2	1	5	1	0	0	1	106.233	0	2
365	2	41	2	1	1	0	0	10	0	3	2	2	1	0	1	1	1	1	0	1	1	10	1	1	1	1	106.2	0	1
367	2	44	1	2	1	0	0	10	0	5	2	2	1	0	1	1	1	1	1	2	9	999	0	1	1	1	105.2	0	1
368	2	37	1	4	1	0	0	10	0	11	2	2	1	0	1	1	1	1	1	2	1	10	9	1	9	1	88.7	0	1
369	2	37	1	1	4	3	0	33	14	16	3	3	1	1	0	1	3	1	0	1	1	20	1	1	1	1	64.4333	0	3
370	2	36	1	1	3	1	0	31	6	13	3	2	2	1	1	1	1	1	0	1	1	2	1	1	1	1	161.467	0	3
371	2	86	1	3	1	0	0	11	0	6	2	2	1	0	1	0	2	1	0	1	9	999	0	0	1	1	41.2	0	1
373	2	55	1	1	1	1	0	21	2	9	3	3	1	1	1	1	1	1	0	1	1	3	1	1	1	1	123.167	0	2
374	2	60	2	1	2	0	0	21	0	5	2	2	1	0	9	9	9	9	9	9	9	999	1	1	0	1	88.9	0	2
375	2	54	1	1	2	3	0	33	12	17	2	2	1	1	0	0	4	0	1	3	1	30	0	1	0	1	58.0667	0	3
377	2	49	2	1	1	0	0	10	0	5	2	2	1	0	1	1	1	1	1	2	1	20	1	1	1	1	174.4	0	1
378	2	70	9	9	2	0	0	21	0	2	9	1	1	0	9	9	9	9	9	9	9	999	9	9	9	1	62.1667	0	2
379	2	999	2	1	2	3	0	32	7	10	3	3	1	9	1	1	1	1	0	1	9	999	1	1	1	1	105.533	0	3
381	2	40	2	1	2	3	0	33	6	22	3	3	1	1	1	1	1	1	0	1	9	999	1	1	1	1	111.267	0	3
385	2	64	2	1	1	0	0	10	0	5	2	2	1	0	1	1	1	1	0	1	1	999	1	0	1	1	77.0333	0	1
386	2	57	2	3	2	1	0	22	1	21	3	3	1	0	1	1	1	1	0	1	1	80	1	1	1	1	49.0333	0	2
387	2	64	1	1	2	0	0	21	0	14	9	9	1	9	1	0	2	1	0	1	9	999	0	0	1	1	168.933	0	2
388	2	41	1	1	2	1	0	22	3	20	3	2	1	0	1	1	1	1	0	1	1	20	0	1	0	1	120.333	0	2
389	2	41	1	1	2	0	0	21	0	4	3	3	1	0	0	0	4	0	0	4	9	999	0	1	0	1	85.8	0	2
390	2	60	1	2	2	1	0	22	1	4	3	3	1	0	0	0	4	0	0	4	9	999	0	1	0	1	58.3	0	2
391	2	55	1	1	1	0	0	11	0	18	3	3	1	0	0	0	4	0	1	3	9	999	0	1	0	1	47.3667	0	1
396	2	65	1	1	2	1	0	22	3	15	9	9	2	0	1	0	2	1	0	1	1	5	9	1	9	1	141.033	0	2
397	2	71	1	3	1	0	0	10	0	27	2	2	1	0	1	1	1	1	0	1	9	999	0	0	1	1	95.2	0	1
398	2	73	1	1	3	2	0	33	10	18	2	2	1	1	1	0	2	1	0	1	1	80	1	0	1	1	41.0667	0	3
399	2	44	2	3	2	1	0	22	2	9	3	9	1	1	0	0	4	0	0	4	1	50	1	1	0	1	30.3	0	2
401	2	45	2	1	1	1	0	21	2	23	2	3	1	1	1	0	2	1	0	1	1	1	1	1	1	1	66.6333	0	2
403	2	68	2	1	1	0	0	10	0	40	1	3	1	0	1	1	1	1	0	1	1	8	1	0	1	1	133.133	0	1
404	2	37	1	1	2	3	0	33	20	22	2	2	1	9	0	0	4	0	1	3	9	999	1	1	9	1	120.067	0	3
405	1	75	1	2	2	0	0	21	0	3	3	3	1	1	1	1	1	1	0	1	9	999	0	1	1	1	69.1	0	2
406	2	37	2	2	1	0	0	11	0	2	2	3	1	0	0	0	4	0	0	4	1	35	1	1	0	1	36.7333	0	1
407	2	52	1	1	2	1	0	22	1	14	3	3	1	0	0	0	4	0	0	4	1	40	1	1	9	1	31.0667	0	2
409	2	68	1	1	2	2	0	31	6	14	3	3	1	9	1	1	1	1	9	9	9	999	9	9	9	1	130.967	0	3
410	2	52	1	1	2	1	0	22	2	3	1	1	1	0	0	0	4	0	0	4	9	999	1	1	0	1	95.7667	0	2
411	2	55	1	3	2	1	0	22	999	999	3	3	1	1	0	0	4	0	0	4	1	80	0	1	0	1	41.8667	0	2
412	2	57	1	1	1	0	0	10	0	8	9	9	1	9	9	9	9	9	9	9	9	999	9	9	9	1	156.133	0	1
413	2	50	2	2	2	1	0	22	2	2	2	2	1	0	1	1	1	1	0	1	9	999	1	1	1	1	128.533	0	2
414	2	75	1	3	2	0	0	21	0	9	3	3	1	0	1	1	1	1	0	1	9	999	0	0	1	1	105.567	0	2
415	1	78	1	1	1	0	0	10	0	16	2	9	1	0	1	1	1	1	0	1	9	999	0	0	1	1	99.9	0	1
416	2	59	2	1	2	2	0	31	4	14	2	2	1	0	1	1	1	1	0	1	9	999	1	1	1	1	97.5	0	3
417	2	75	1	1	2	1	0	22	1	13	1	2	1	1	0	0	4	0	0	4	1	10	9	1	9	1	95.5333	0	2
418	2	51	2	2	1	0	0	10	0	4	3	3	1	0	0	0	4	0	1	3	0	999	1	1	0	1	63.9	0	1
419	2	49	1	1	2	1	0	22	3	10	2	9	1	1	1	1	1	1	0	1	9	999	0	1	1	1	165.133	0	2
420	2	49	1	3	2	1	0	22	999	0	2	2	1	9	1	1	1	1	0	1	1	10	0	1	1	1	80.9333	0	2
423	2	59	1	1	1	1	0	21	1	10	9	9	1	9	1	1	1	1	0	1	0	999	0	1	1	1	108.967	0	2
426	2	47	1	1	2	3	0	33	13	18	3	9	1	1	1	1	1	1	1	2	9	999	1	1	1	1	83.2667	0	3
427	2	54	2	1	1	0	0	10	0	12	2	3	1	0	0	0	4	0	1	3	9	999	1	1	0	1	111.833	0	1
428	2	43	2	2	2	0	0	21	0	3	1	3	1	0	0	1	3	1	0	1	9	999	9	1	9	1	62.8667	0	2
429	2	59	1	3	2	2	0	33	23	25	3	9	1	1	0	0	4	0	1	3	9	999	1	1	0	1	38	0	3
430	2	39	2	1	1	0	0	10	0	13	2	2	1	9	0	1	3	1	0	1	9	999	1	1	1	1	162.233	0	1
431	2	48	1	2	1	0	0	10	0	3	2	2	1	0	1	1	1	1	1	2	9	999	0	0	0	1	97.4667	0	1
432	2	45	1	1	1	1	0	21	3	15	2	9	1	0	1	1	1	1	0	1	9	999	0	1	1	1	59.3667	0	2
434	2	24	2	1	1	1	0	21	1	13	2	2	1	9	1	1	1	1	1	2	9	999	0	0	0	1	176.967	0	2
435	2	41	1	1	1	0	0	10	0	12	9	9	1	9	1	1	1	1	1	2	9	999	0	0	1	1	168.1	0	1
436	2	39	2	1	2	1	0	22	2	15	9	9	1	0	1	1	1	1	0	1	1	35	1	0	1	1	101.833	0	2
438	2	33	2	1	1	2	0	31	8	22	2	2	1	0	1	1	1	1	0	1	9	999	1	1	1	1	95.5	0	3
439	2	40	1	3	1	0	0	10	0	6	2	9	1	0	1	1	1	1	0	1	9	999	0	1	1	1	80.8	0	1
440	2	43	1	1	4	1	0	32	2	20	2	3	1	0	1	1	1	1	0	1	1	20	0	1	1	1	55.3333	0	3
442	2	78	1	2	2	3	0	22	1	1	2	2	1	1	1	1	1	1	0	1	1	27	0	0	1	1	23.6667	0	2
444	2	40	2	1	2	1	0	22	1	16	3	3	1	1	0	0	4	0	0	4	1	70	1	1	0	1	17.8	0	2
445	2	74	1	1	2	0	0	21	0	13	9	2	1	0	1	0	2	1	0	1	9	999	0	1	1	1	138.3	0	2
446	2	999	2	1	2	3	0	33	10	11	3	9	1	9	1	0	2	1	9	9	9	999	1	1	0	1	90.7	0	3
449	2	46	1	3	2	1	0	22	3	19	2	2	1	0	1	1	1	1	1	2	9	999	0	1	1	1	102.333	0	2
450	2	48	2	3	1	2	0	33	25	26	2	2	1	0	1	1	1	1	1	2	1	10	1	1	1	1	44.9333	0	3
452	2	53	1	1	2	2	0	31	8	9	1	2	1	9	1	1	1	1	0	1	9	999	9	9	9	1	102.6	0	3
453	2	53	1	1	1	2	0	31	7	11	1	2	1	0	1	1	1	1	0	1	9	999	1	1	1	1	92.9667	0	3
460	2	34	1	4	1	0	0	10	0	4	2	2	1	1	0	1	3	1	0	1	1	27	0	0	1	1	99.3667	0	1
461	2	70	1	1	2	2	0	33	13	24	2	3	1	1	1	1	1	1	0	1	1	2	9	1	0	1	51.5333	0	3
463	2	44	2	1	3	0	0	22	7	15	3	3	1	1	0	0	4	0	0	4	1	5	0	1	0	1	35.9667	0	2
464	2	45	2	3	2	1	0	22	2	18	2	2	1	0	1	1	1	1	0	1	9	999	1	1	1	1	82.2667	0	2
465	2	24	2	1	2	1	0	22	3	18	3	3	1	1	1	1	1	1	0	1	1	20	1	1	9	1	75.1	0	2
467	2	55	2	2	1	0	0	10	0	2	2	2	1	0	0	0	4	0	0	4	9	999	1	1	0	1	161	0	1
471	2	44	1	1	2	2	0	31	999	999	9	9	1	9	9	9	9	9	9	9	9	999	9	9	9	1	226.5	0	3
472	2	45	1	1	1	2	0	31	9	26	2	3	1	9	0	0	4	0	1	3	9	999	1	1	0	1	125.933	0	3
474	2	70	1	3	2	1	0	22	2	10	2	2	2	0	0	0	4	0	0	4	9	999	0	1	0	1	110.4	0	2
476	2	49	2	1	2	1	0	22	2	10	2	2	1	9	0	0	4	0	9	9	9	999	1	1	0	1	227.267	0	2
477	2	36	1	1	3	2	0	31	27	28	3	1	1	9	1	1	1	1	0	1	9	999	9	9	9	1	178.4	0	3
478	2	47	1	3	2	2	0	33	12	20	3	3	1	1	0	0	4	0	1	3	1	35	1	1	0	1	22.0333	0	3
479	2	64	1	1	2	0	0	21	0	14	9	3	1	0	9	9	9	9	9	9	9	999	0	1	1	1	151.933	0	2
481	2	47	1	4	3	2	0	31	5	5	9	3	1	9	1	0	2	1	1	2	9	999	0	1	0	1	114.533	0	3
482	2	45	1	3	2	3	0	33	15	33	2	2	1	1	1	1	1	1	0	1	9	999	1	1	1	1	87.8	0	3
483	2	60	2	2	1	0	0	10	0	3	1	2	1	0	1	1	1	1	0	1	9	999	1	0	1	1	87.7	0	1
484	2	77	1	1	2	3	0	33	12	12	2	2	2	0	1	0	2	1	0	1	9	999	1	1	1	1	75.3333	0	3
485	2	35	1	1	2	2	0	31	7	11	9	9	1	0	0	0	4	0	1	3	1	999	1	1	0	1	73.5	0	3
486	2	52	1	1	2	3	0	33	16	29	3	3	1	1	0	0	4	0	1	3	9	999	1	1	0	1	56.9	0	3
488	2	57	2	2	2	0	0	21	0	3	2	2	1	0	0	0	4	0	0	4	1	50	1	1	9	1	29.2	0	2
489	2	38	2	3	1	2	0	33	40	40	2	2	1	0	1	1	1	1	0	1	1	10	0	1	1	1	21.0667	0	3
490	2	63	1	1	2	1	0	22	2	22	3	9	1	9	0	1	3	1	0	1	1	50	0	1	1	1	165.6	0	2
491	2	63	1	1	2	1	0	22	2	22	3	9	1	9	0	1	3	1	0	1	1	50	0	1	1	1	165.6	0	2
495	2	65	2	1	1	1	0	21	1	13	9	9	1	9	1	0	2	1	0	1	9	999	1	1	1	1	125.5	0	2
496	2	44	2	1	2	0	0	21	0	3	3	3	1	0	0	0	4	0	0	4	1	85	1	1	0	1	81.3	0	2
497	2	44	1	1	2	1	0	22	1	11	3	9	1	9	0	1	3	1	9	9	9	999	0	1	1	1	226.9	0	2
498	2	50	1	1	2	1	0	22	3	15	2	2	1	1	0	0	4	0	1	3	9	999	0	1	1	1	129.667	0	2
499	2	55	2	1	2	1	0	22	2	6	2	3	1	0	1	1	1	1	0	1	1	30	1	1	9	1	84.1	0	2
500	2	54	2	2	1	0	0	11	0	3	3	3	1	0	0	0	4	0	0	4	1	50	1	1	0	1	53.7667	0	1
501	2	48	2	1	2	0	0	21	999	999	2	2	1	0	0	1	3	1	9	9	9	999	0	1	9	1	259.267	0	2
503	2	56	1	2	2	0	0	21	0	3	3	3	1	0	0	0	4	0	0	4	1	54	0	1	0	1	24.1	0	2
505	2	58	2	3	1	0	0	10	0	4	3	3	1	0	0	0	4	0	0	4	9	999	1	1	0	1	100.2	0	1
506	2	61	2	1	1	0	0	10	0	17	3	9	1	0	0	0	4	0	0	4	9	999	1	1	0	1	96.4	0	1
507	2	63	1	1	2	1	0	22	2	7	3	3	1	1	1	1	1	1	0	1	9	999	1	1	1	1	53.2	0	2
509	2	41	1	1	2	1	0	22	1	21	3	2	1	1	1	1	1	1	9	9	9	999	9	9	9	1	137.5	0	2
510	2	67	1	3	1	1	0	21	3	10	2	2	1	0	1	1	1	1	1	2	0	999	1	1	9	1	119.667	0	2
511	2	35	2	3	2	1	0	22	2	15	3	3	1	1	0	0	4	0	0	4	1	70	1	1	0	1	43.8667	0	2
512	2	56	1	3	3	2	0	33	26	32	3	3	1	1	0	0	4	0	0	4	1	90	0	1	0	1	9.33333	0	3
514	2	69	1	1	3	3	0	33	10	17	2	2	1	1	1	1	1	1	0	1	9	999	1	1	9	1	135.033	0	3
515	2	45	1	1	3	1	0	31	3	17	3	3	1	1	0	0	4	0	1	3	1	999	9	1	0	1	111.533	0	3
517	2	50	2	1	2	0	0	21	0	999	2	2	1	0	1	0	2	1	0	1	1	20	1	1	1	1	50.1	0	2
518	2	62	1	1	2	0	0	21	0	13	2	2	2	0	1	1	1	1	0	1	1	2	0	0	1	1	43.6333	0	2
519	2	61	1	1	1	0	0	10	0	12	1	1	1	9	1	1	1	1	9	9	9	999	0	0	1	1	277.067	0	1
522	2	53	1	1	2	2	0	31	8	16	3	3	1	1	0	0	4	0	0	4	1	20	1	1	0	1	57.2667	0	3
523	2	53	2	3	1	1	0	21	1	16	3	3	1	9	0	0	4	0	0	4	1	20	1	1	0	1	57.2667	0	2
524	2	42	2	3	1	1	0	21	1	6	3	3	1	1	0	0	4	0	0	4	1	60	0	0	0	1	9.46667	0	2
526	2	35	1	1	3	3	0	33	21	26	3	3	1	1	1	1	1	1	0	1	9	999	1	1	1	1	94.6667	0	3
528	2	65	2	1	1	0	0	10	0	22	9	9	1	9	1	0	2	1	9	9	9	999	0	9	1	1	86.1333	0	1
529	2	42	2	3	2	2	0	33	10	23	2	2	1	1	1	1	1	1	0	1	1	30	1	1	1	1	53.9333	0	3
532	2	48	1	1	3	2	0	31	5	19	2	3	1	1	1	0	2	1	0	1	9	999	0	1	1	1	65.1	0	3
533	2	40	1	1	1	2	0	33	13	16	3	3	1	1	0	0	4	0	0	4	1	76	1	1	0	1	19.1333	0	3
534	2	52	1	1	1	2	0	31	4	13	2	9	1	1	1	1	1	1	1	2	1	20	0	1	1	1	140.667	0	3
535	2	41	1	1	2	3	0	33	17	27	2	2	1	1	1	1	1	1	0	1	9	999	1	1	9	1	113.8	0	3
536	2	71	1	1	2	1	0	22	1	9	3	9	1	9	1	1	1	1	0	1	1	20	0	1	1	1	104.933	0	2
537	2	42	1	1	2	2	0	31	4	6	9	2	2	0	1	1	1	1	0	1	1	999	1	1	1	1	97.3	0	3
538	2	45	1	1	3	0	0	22	0	9	2	2	1	0	1	1	1	1	0	1	9	999	9	9	9	1	93.4	0	2
539	2	81	1	1	2	0	0	21	0	2	2	2	1	0	0	0	4	0	0	4	9	999	0	1	0	1	91.7333	0	2
541	2	55	2	1	1	0	0	10	0	5	3	3	1	0	0	0	4	0	1	3	1	54	1	1	0	1	76.3	0	1
543	2	38	1	1	2	3	0	33	13	14	2	2	1	1	1	1	1	1	0	1	9	999	1	1	1	1	56.3667	0	3
544	2	71	2	1	2	1	0	22	2	7	2	2	1	1	1	1	1	1	0	1	1	10	1	0	1	1	53.3333	0	2
545	2	50	1	1	1	1	0	21	3	17	3	3	1	1	0	0	4	0	0	4	9	999	1	1	0	1	15.4333	0	2
546	2	43	2	3	1	0	0	10	0	10	2	2	1	1	1	1	1	1	0	1	9	999	1	0	1	1	127.5	0	1
547	2	71	1	1	2	1	0	22	1	28	1	9	1	9	0	0	4	0	0	4	9	999	0	1	1	1	151.533	0	2
548	2	66	2	1	1	2	0	31	9	15	2	2	1	1	1	1	1	1	0	1	1	20	1	1	1	1	132.233	0	3
549	2	33	2	1	1	0	0	10	0	4	3	3	1	1	0	0	4	0	0	4	9	999	1	1	0	1	119.6	0	1
550	2	51	1	1	1	0	0	10	0	19	9	9	1	0	1	1	1	1	0	1	1	999	9	0	1	1	151.233	0	1
551	2	46	1	1	4	3	0	33	29	29	2	3	1	1	0	0	4	0	0	4	9	999	0	1	0	1	75.9333	0	3
553	2	59	1	1	1	0	0	10	999	999	2	1	1	0	0	0	4	0	0	4	1	35	9	1	9	1	94	0	1
554	2	45	2	1	1	0	0	11	0	22	3	3	1	1	1	1	1	1	0	1	1	40	1	1	1	1	28.5667	0	1
556	2	36	1	1	2	1	0	22	2	20	2	2	2	1	1	1	1	1	0	1	1	2	1	1	1	1	153.767	0	2
558	2	70	2	2	1	0	0	11	0	3	1	2	1	0	1	1	1	1	0	1	1	2	0	0	1	1	24.4333	0	1
559	2	48	1	1	2	0	0	21	0	16	2	2	1	0	0	1	3	1	0	1	9	999	0	1	1	1	110.6	0	2
560	2	62	2	1	1	1	0	21	2	25	3	3	1	1	0	0	4	0	0	4	1	90	1	1	0	1	15.7667	0	2
561	2	45	1	1	3	2	0	31	4	29	1	2	1	0	0	1	3	1	9	9	9	999	1	1	1	1	93.7	0	3
562	2	51	1	1	2	3	0	33	14	19	9	9	1	0	0	0	4	0	1	3	9	999	1	1	1	1	93.2333	0	3
564	2	46	2	1	3	0	0	22	0	32	2	2	2	0	1	1	1	1	0	1	1	999	1	9	1	1	100	0	2
565	2	51	1	1	2	1	0	22	5	17	2	2	1	9	1	1	1	1	9	9	9	999	0	1	1	1	257.967	0	2
566	2	49	1	3	1	1	0	21	2	14	2	9	1	0	1	1	1	1	0	1	9	999	0	1	1	1	57.0667	0	2
567	2	60	2	2	1	0	0	11	0	4	3	9	1	0	0	0	4	0	0	4	1	50	1	1	0	1	23.3667	0	1
568	2	44	1	1	2	1	0	22	5	13	2	3	1	9	1	1	1	1	1	2	9	999	0	1	1	1	179.167	0	2
569	2	51	1	3	1	2	0	31	5	18	2	2	1	0	1	1	1	1	0	1	1	5	1	1	1	1	106.933	0	3
570	2	55	1	1	2	1	0	22	3	11	9	9	1	9	9	9	9	9	9	9	9	999	0	1	1	1	278.2	0	2
571	2	85	1	3	3	0	0	22	0	3	2	2	1	1	1	1	1	1	0	1	1	5	0	0	1	1	107.133	0	2
572	2	39	1	1	2	1	0	22	2	30	2	3	1	1	1	1	1	1	0	1	9	999	0	1	1	1	79.3667	0	2
573	2	58	1	2	2	2	0	33	11	24	3	3	1	1	0	0	4	0	0	4	1	80	9	1	9	1	45.0667	0	3
574	2	34	2	3	2	2	0	33	22	29	3	3	1	1	1	1	1	1	0	1	1	95	1	1	1	1	44.0667	0	3
575	2	70	1	3	2	0	0	21	0	5	3	3	1	1	1	1	1	1	0	1	9	999	0	1	1	1	38.3	0	2
576	2	51	1	2	2	0	0	21	0	8	3	3	1	9	0	0	4	0	9	9	9	999	0	1	0	1	17.0333	0	2
577	2	66	1	1	2	0	0	21	0	13	1	9	1	9	0	0	4	0	9	9	9	999	9	1	9	1	293.1	0	2
578	2	43	1	1	4	1	0	32	1	32	3	9	1	1	1	1	1	1	0	1	1	10	1	1	1	1	121.467	0	3
579	2	43	1	1	3	3	0	33	10	19	2	2	1	1	1	1	1	1	0	1	1	7	1	1	1	1	86	0	3
580	2	73	1	1	3	1	0	31	2	34	3	3	1	0	0	1	3	1	0	1	9	999	0	0	1	1	63.8333	0	3
582	2	74	1	1	2	0	0	21	0	2	3	9	1	9	1	1	1	1	0	1	1	30	0	0	0	1	29.6	0	2
583	2	44	1	1	2	0	0	21	0	9	2	9	1	9	1	1	1	1	9	9	9	999	9	1	9	1	207	0	2
584	2	39	1	1	2	1	0	22	4	7	9	2	1	1	1	1	1	1	0	1	1	17	9	1	9	1	184	0	2
585	2	37	1	1	2	3	0	33	24	24	2	2	1	1	1	1	1	1	0	1	9	999	1	1	1	1	87.8333	0	3
586	2	54	2	3	3	2	0	31	8	18	3	2	1	1	1	1	1	1	0	1	1	23	0	0	0	1	63.2333	0	3
589	2	30	1	3	2	1	0	22	1	21	4	4	1	0	1	1	1	1	0	1	1	10	0	1	1	1	126.667	0	2
590	2	44	1	1	2	3	0	33	10	16	2	2	1	0	1	1	1	1	9	9	9	999	9	9	9	1	125.267	0	3
592	2	51	9	9	1	0	0	10	0	17	2	2	1	9	0	0	4	0	0	4	9	999	9	9	9	1	134.6	0	1
593	2	44	1	1	1	0	0	10	0	20	9	9	1	9	9	9	9	9	9	9	9	999	0	0	0	1	260.367	0	1
594	2	52	1	1	1	1	0	21	1	21	2	2	1	1	1	1	1	1	9	9	9	999	0	1	1	1	170.4	0	2
595	2	57	1	1	2	1	0	22	2	24	3	9	1	1	1	0	2	1	0	1	1	30	0	1	0	1	103.5	0	2
596	2	45	2	1	2	0	0	21	0	8	3	2	1	9	1	1	1	1	9	9	9	999	9	0	9	1	180.6	0	2
598	2	62	1	3	2	2	0	31	7	12	3	9	1	9	0	1	3	1	0	1	9	999	1	1	1	1	122.067	0	3
600	2	53	2	1	1	2	0	31	8	9	2	2	1	1	1	1	1	1	0	1	9	999	1	1	1	1	74.3	0	3
601	2	83	1	1	2	1	0	22	2	12	9	9	1	0	0	0	4	0	0	4	1	4	0	0	0	1	111.133	0	2
602	2	68	1	1	2	2	0	31	9	12	9	9	1	1	1	1	1	1	0	1	1	20	1	1	1	1	63.4667	0	3
603	2	47	1	1	2	2	0	33	18	18	9	9	1	1	1	1	1	1	0	1	9	999	9	1	9	1	39.2667	0	3
604	2	45	2	1	2	0	0	21	0	23	9	9	1	0	0	0	4	0	0	4	9	999	1	1	0	1	127.933	0	2
605	2	67	2	1	2	0	0	21	0	12	2	9	1	1	1	1	1	1	0	1	1	3	1	1	1	1	124.7	0	2
606	2	999	1	1	2	3	0	31	8	31	3	3	1	9	1	1	1	1	9	9	9	999	9	1	9	1	82.8667	0	3
607	2	64	1	2	3	0	0	22	0	7	3	4	1	0	0	0	4	0	0	4	1	20	1	1	0	1	49.0667	0	2
608	2	69	1	2	2	0	0	21	0	3	2	3	1	0	0	0	4	0	0	4	1	60	0	1	0	1	47.1	0	2
610	2	54	1	1	2	3	0	33	12	17	3	3	1	1	0	0	4	0	1	3	9	999	1	1	1	1	79.1333	0	3
611	2	39	1	2	2	0	0	21	0	2	1	2	1	0	0	0	4	0	0	4	1	80	0	1	0	1	45.6667	0	2
612	2	40	2	2	1	0	0	11	0	3	3	3	1	0	0	0	4	0	0	4	9	999	1	0	0	1	38.5	0	1
614	2	46	2	2	1	0	0	11	0	3	3	3	1	0	1	1	1	1	0	1	1	80	1	0	1	1	48.6667	0	1
616	2	49	1	1	1	0	0	10	0	20	3	2	1	0	0	1	3	1	9	9	9	999	0	0	1	1	158.8	0	1
617	2	39	1	3	1	2	0	31	6	19	2	2	1	0	1	0	2	1	0	1	1	5	0	1	0	1	75.7	0	3
619	2	48	2	1	2	0	0	21	999	1	2	2	1	9	1	1	1	1	0	1	9	999	1	0	0	1	130.033	0	2
622	2	72	2	1	2	0	0	21	0	15	2	1	1	1	0	0	4	0	9	9	9	999	1	1	1	1	149.833	0	2
623	2	67	1	1	3	0	0	22	0	18	2	2	1	1	1	0	2	1	1	2	1	15	9	1	9	1	93.9	0	2
624	2	44	1	3	3	3	0	33	4	7	3	3	1	1	1	1	1	1	0	1	1	25	1	1	1	1	73.3667	0	3
626	2	46	2	1	2	0	0	21	0	26	3	3	1	0	0	0	4	0	1	3	9	999	1	0	1	1	114.633	0	2
627	2	62	1	4	2	0	0	21	0	25	3	9	2	0	1	1	1	1	0	1	9	999	0	0	1	1	45.3	0	2
628	2	33	2	1	1	0	0	10	0	35	2	2	1	1	1	1	1	1	1	2	1	15	1	1	1	1	203.833	0	1
629	2	45	2	1	2	1	0	22	4	24	9	9	1	9	1	1	1	1	9	9	9	999	0	1	1	1	195.933	0	2
631	2	34	2	1	2	0	0	21	0	5	3	3	1	1	0	0	4	0	0	4	9	999	9	1	9	1	69.0333	0	2
632	2	48	2	3	1	1	0	21	2	7	3	3	1	9	0	0	4	0	9	9	9	999	1	1	0	1	27.9667	0	2
633	2	62	1	3	1	0	0	10	0	16	2	3	1	0	0	0	4	0	0	4	9	999	0	0	0	1	125.867	0	1
635	2	67	2	2	1	0	0	11	0	2	2	2	1	0	1	1	1	1	0	1	1	10	1	0	1	1	47.0667	0	1
639	2	60	1	2	2	0	0	21	0	3	3	3	1	0	0	0	4	0	0	4	1	90	0	1	0	1	10.8667	0	2
640	2	39	2	3	2	0	0	21	0	24	2	2	1	0	1	1	1	1	0	1	9	999	1	1	1	1	99.5667	0	2
641	2	48	2	1	1	0	0	10	0	3	3	3	1	1	0	1	3	1	0	1	1	20	1	1	1	1	91.8	0	1
642	2	36	1	1	1	0	0	10	0	4	3	3	1	0	1	1	1	1	1	2	9	999	0	0	1	1	91.8	0	1
643	2	68	1	1	2	0	0	21	0	8	2	9	1	9	1	0	2	1	0	1	9	999	0	0	1	1	159.233	0	2
644	2	44	2	3	2	0	0	21	0	12	3	3	1	1	0	1	3	1	0	1	9	999	1	1	1	1	121.133	0	2
645	2	35	1	1	2	2	0	31	4	15	3	3	1	1	0	1	3	1	1	2	1	999	1	1	1	1	70.5333	0	3
646	2	40	2	1	1	2	0	31	7	31	2	2	1	9	0	1	3	1	0	1	9	999	9	9	9	1	120.867	0	3
648	2	47	1	3	3	2	0	33	10	14	3	3	1	0	0	0	4	0	1	3	1	85	1	1	0	1	16.4333	0	3
649	2	48	1	1	2	2	0	31	6	26	3	3	1	1	1	1	1	1	1	2	1	41	0	1	1	1	68.6667	0	3
650	2	75	1	1	3	2	0	33	25	31	3	3	1	1	1	0	2	1	9	9	1	8	0	0	0	1	22.6333	0	3
651	2	55	1	1	1	2	0	33	29	34	3	3	1	1	0	0	4	0	9	9	1	80	1	0	0	1	22.6	0	3
652	2	999	1	4	1	0	0	10	0	8	3	3	2	9	1	1	1	1	9	9	9	999	9	9	1	1	105.067	0	1
653	2	43	2	1	1	0	0	10	0	4	3	9	1	0	0	0	4	0	0	4	1	60	1	1	0	1	104.767	0	1
654	2	76	2	1	1	0	0	10	999	999	2	9	1	9	0	0	4	0	0	4	1	70	9	9	9	1	99.4	0	1
655	2	27	1	1	2	2	0	31	4	19	3	3	1	1	1	1	1	1	1	2	1	7	0	0	0	1	68.3	0	3
656	2	58	2	3	2	2	0	33	14	15	3	3	1	0	0	0	4	0	0	4	1	20	1	0	0	1	16.1	0	3
657	2	45	1	1	2	0	0	21	0	12	2	2	1	0	1	1	1	1	0	1	9	999	0	1	9	1	130.167	0	2
658	2	80	1	3	1	0	0	10	0	19	9	9	2	0	1	1	1	1	0	1	9	999	0	0	1	1	91.4667	0	1
659	2	71	2	1	1	0	0	10	0	10	3	3	1	1	1	1	1	1	0	1	1	39	1	0	1	1	76.5	0	1
661	2	71	1	3	2	2	0	33	20	24	2	2	1	1	1	1	1	1	0	1	1	999	0	1	0	1	16.5333	0	3
663	2	65	1	4	1	0	0	10	0	2	2	2	1	0	9	9	9	9	9	9	9	999	9	9	1	1	104.167	0	1
664	2	66	1	1	2	3	0	33	37	42	2	3	1	1	0	0	4	0	0	4	1	12	1	1	0	1	62.4333	0	3
665	2	70	2	2	1	0	0	11	0	5	3	9	1	9	1	1	1	1	0	1	1	80	9	0	1	1	37.7	0	1
666	2	36	1	1	3	1	0	31	1	28	3	3	1	0	0	0	4	0	9	9	1	25	1	1	0	1	17.9	0	3
668	2	41	2	1	1	0	0	10	0	999	2	2	1	0	0	1	3	1	1	2	1	25	1	0	1	1	94.1	0	1
670	2	65	1	3	1	0	0	10	0	9	2	2	1	0	1	0	2	1	0	1	9	999	0	0	1	1	81.2667	0	1
671	2	63	2	4	1	0	0	10	0	999	3	2	1	0	0	0	4	0	0	4	0	999	1	1	0	1	78.1	0	1
674	2	41	2	1	2	2	0	33	12	21	3	3	1	0	0	0	4	0	1	3	1	81	1	1	0	1	44.2	0	3
675	2	75	1	1	2	0	0	21	0	13	2	2	1	9	1	1	1	1	0	1	9	999	0	0	1	1	169.967	0	2
676	2	65	1	1	2	2	0	31	12	28	1	2	1	0	1	1	1	1	9	9	9	999	0	1	0	1	100.167	0	3
677	2	65	1	1	2	3	0	33	12	28	1	2	1	0	1	1	1	1	0	1	9	999	9	1	1	1	100.167	0	3
678	2	42	1	1	1	0	0	10	0	22	9	9	1	0	1	1	1	1	0	1	9	999	0	1	1	1	94.1667	0	1
679	2	56	1	1	1	0	0	10	0	17	1	1	1	9	9	9	9	9	9	9	9	999	1	9	1	1	108.8	0	1
680	2	80	1	1	1	0	0	10	0	23	3	2	1	0	1	1	1	1	0	1	9	999	0	0	1	1	98.4667	0	1
681	2	38	1	1	2	1	0	22	1	11	3	9	1	1	1	1	1	1	1	2	1	5	0	1	1	1	108.767	0	2
682	2	42	1	1	1	1	0	21	3	6	2	2	1	1	1	1	1	1	0	1	1	10	1	1	1	1	73.6667	0	2
683	2	36	2	3	2	1	0	22	2	10	2	3	1	0	1	1	1	1	0	1	1	10	1	1	1	1	72.3667	0	2
684	2	49	2	2	2	0	0	21	0	3	3	2	1	0	0	0	4	0	0	4	1	50	1	1	0	1	45.6667	0	2
685	2	55	2	1	1	1	0	21	2	17	3	3	1	0	0	0	4	0	0	4	1	93	1	1	0	1	45.3	0	2
686	2	51	2	4	1	0	0	11	0	999	3	3	1	9	0	0	4	0	9	9	9	999	0	1	0	1	24.4333	0	1
687	2	62	2	2	1	0	0	11	0	5	2	3	1	0	0	0	4	0	0	4	1	70	1	1	0	1	15	0	1
688	2	30	1	1	1	0	0	10	0	26	2	9	1	9	1	1	1	1	9	9	9	999	0	1	1	1	217	0	1
689	2	67	2	1	4	1	0	32	999	999	9	9	1	9	1	1	1	1	0	1	9	999	0	0	1	1	154.333	0	3
690	2	51	1	1	2	1	0	22	10	20	3	9	1	1	1	0	2	1	0	1	0	999	1	1	1	1	148.167	0	2
691	2	30	1	1	1	1	0	21	1	9	9	9	1	0	9	9	9	9	9	9	9	999	0	1	0	1	122.767	0	2
692	2	61	2	1	1	0	0	10	0	1	3	9	1	0	1	1	1	1	0	1	9	999	1	1	1	1	71.9	0	1
693	2	66	1	1	2	2	0	31	7	10	3	3	1	1	1	0	2	1	0	1	1	20	1	1	1	1	56.8667	0	3
694	2	68	2	1	1	1	0	21	3	16	3	9	1	1	0	0	4	0	0	4	1	50	1	1	9	1	19.5667	0	2
695	2	46	1	1	2	1	0	22	1	16	9	9	1	9	0	1	3	1	9	9	9	999	0	1	1	1	221.633	0	2
696	2	55	1	1	1	2	0	31	8	25	2	2	1	0	1	0	2	1	0	1	9	999	1	1	1	1	115.833	0	3
698	2	51	1	2	3	0	0	22	0	3	3	3	1	0	0	0	4	0	0	4	1	30	1	1	0	1	42.4333	0	2
699	2	54	2	2	2	0	0	21	0	2	2	9	1	1	1	1	1	1	0	1	1	10	1	1	1	1	38.6333	0	2
703	2	39	1	1	1	0	0	10	0	999	2	9	1	9	9	9	9	9	9	9	9	999	0	1	9	1	269.9	0	1
704	2	44	1	1	2	1	0	22	8	21	2	9	1	9	1	1	1	1	0	1	9	999	1	1	1	1	157.667	0	2
705	2	42	2	1	2	0	0	21	0	10	2	9	1	1	1	1	1	1	0	1	1	30	1	1	0	1	147.633	0	2
706	2	42	1	1	2	0	0	21	0	14	3	9	1	0	1	1	1	1	1	2	1	30	0	1	1	1	115.367	0	2
707	2	44	1	1	2	2	0	31	3	3	3	3	1	1	1	1	1	1	0	1	9	999	0	1	9	1	83.9667	0	3
708	2	55	1	1	1	2	0	33	15	18	2	3	1	1	0	0	4	0	1	3	1	3	1	0	0	1	46.1	0	3
709	2	70	2	2	1	0	0	11	0	5	3	3	1	1	1	1	1	1	0	1	1	5	0	0	1	1	44	0	1
710	2	33	1	1	2	3	0	33	21	25	3	3	1	1	0	0	4	0	1	3	1	999	1	1	0	1	72.9333	0	3
711	2	47	1	4	1	0	0	10	0	6	2	9	1	1	0	0	4	0	0	4	1	20	9	9	9	1	119.5	0	1
712	2	67	1	1	2	1	0	22	1	20	3	3	1	0	1	0	2	1	0	1	1	999	9	1	9	1	98.8	0	2
713	2	50	2	1	2	2	0	31	5	17	2	2	1	1	1	1	1	1	0	1	9	999	9	9	9	1	93.3667	0	3
714	2	71	2	1	2	0	0	21	0	36	3	3	1	1	0	0	4	0	0	4	1	30	1	1	0	1	32.7667	0	2
716	2	45	2	1	2	3	0	33	13	22	3	2	1	1	0	1	3	1	0	1	1	10	9	9	9	1	86.3667	0	3
717	2	31	1	3	2	1	0	22	2	58	3	3	1	0	1	1	1	1	0	1	9	999	0	1	1	1	71.7	0	2
718	2	28	2	2	2	1	0	22	1	3	2	9	1	1	1	1	1	1	1	2	9	999	1	1	1	1	66.1333	0	2
721	2	64	1	3	2	1	0	22	3	13	1	3	1	1	1	0	2	1	0	1	1	999	0	1	1	1	148.8	0	2
722	2	39	2	4	2	0	0	21	0	3	2	2	1	1	1	1	1	1	0	1	1	30	1	1	1	1	117.4	0	2
723	2	45	1	3	3	2	0	33	23	29	2	2	1	1	1	1	1	1	0	1	1	30	1	1	1	1	45.7667	0	3
724	2	84	1	1	2	2	0	33	17	17	2	9	1	1	1	1	1	1	0	1	1	10	9	9	9	1	24.6667	0	3
725	2	51	2	1	2	0	0	21	0	3	2	2	1	1	1	1	1	1	0	1	1	15	1	1	1	1	85.4333	0	2
726	2	46	2	1	1	0	0	10	0	4	3	3	1	1	0	0	4	0	0	4	9	999	1	1	0	1	63.4667	0	1
727	2	49	2	3	1	1	0	21	2	19	3	3	1	9	0	0	4	0	9	9	9	999	1	1	0	1	11.4333	0	2
728	2	51	2	1	1	0	0	10	0	7	3	9	1	9	1	1	1	1	0	1	9	999	1	1	1	1	134.5	0	1
729	2	67	1	3	2	1	0	22	3	36	2	3	1	0	1	0	2	1	0	1	9	999	0	1	1	1	107.733	0	2
731	2	60	2	2	2	1	0	22	1	6	3	3	1	0	0	0	4	0	0	4	1	85	1	1	0	1	16	0	2
732	2	66	1	1	1	0	0	10	26	0	9	9	1	0	0	0	4	0	9	9	9	999	9	9	9	1	139.367	0	1
733	2	51	1	4	2	0	0	21	0	1	2	9	1	1	1	1	1	1	0	1	0	999	9	9	9	1	89.3333	0	2
734	2	39	1	1	1	0	0	10	0	6	3	3	1	0	0	0	4	0	0	4	1	7	1	1	0	1	54.4667	0	1
738	2	35	1	4	2	0	0	21	0	3	3	1	1	1	1	1	1	1	1	2	9	999	0	1	9	1	122.533	0	2
740	2	47	2	1	1	0	0	10	0	6	1	2	1	1	1	1	1	1	0	1	1	2	1	0	1	1	89.5	0	1
741	2	67	2	1	2	1	0	22	2	11	2	2	1	1	1	0	2	1	0	1	9	999	1	0	1	1	84.5667	0	2
742	2	60	1	2	1	1	0	21	2	4	3	3	1	1	0	0	4	0	1	3	9	999	0	1	0	1	78.6667	0	2
743	2	36	2	4	2	2	0	33	15	45	3	9	1	1	0	0	4	0	0	4	1	999	0	1	0	1	42.5333	0	3
744	2	58	2	2	1	0	0	11	0	3	3	3	1	0	0	0	4	0	0	4	9	999	0	0	0	1	39.9333	0	1
745	2	65	2	2	1	0	0	11	0	1	1	2	1	0	1	1	1	1	0	1	0	999	1	0	1	1	33.7	0	1
746	2	73	2	1	2	1	0	22	1	39	3	1	1	0	0	0	4	0	0	4	9	999	0	1	0	1	134.5	0	2
747	2	49	1	1	1	1	0	21	1	22	2	2	1	9	1	1	1	1	0	1	1	15	0	1	1	1	113.733	0	2
749	2	37	1	1	4	3	0	33	12	14	2	3	1	1	1	1	1	1	0	1	0	999	1	1	1	1	69.6	0	3
750	2	49	2	2	1	2	0	33	12	19	3	3	1	1	0	0	4	0	9	9	1	25	1	1	0	1	38.7	0	3
752	2	42	1	1	3	1	0	31	0	6	4	2	1	0	0	0	4	0	1	3	1	7	1	0	0	1	45.5	0	3
755	2	68	2	1	1	0	0	10	0	18	3	3	1	9	1	1	1	1	0	1	9	999	0	0	0	1	109.167	0	1
757	2	39	1	1	3	1	0	31	3	14	2	2	1	1	1	0	2	1	0	1	1	1	0	1	0	1	78.5333	0	3
758	2	59	2	1	2	0	0	21	0	11	3	3	1	1	0	0	4	0	0	4	1	80	1	1	0	1	71.5	0	2
759	2	62	2	4	1	0	0	11	0	999	3	2	1	0	0	0	4	0	0	4	1	60	0	0	0	1	30.6667	0	1
760	2	82	1	3	3	3	0	22	4	12	3	9	1	1	0	0	4	0	0	4	1	30	0	0	0	1	11.3333	0	2
762	2	27	1	1	3	2	0	31	6	20	9	9	1	9	0	0	4	0	0	4	1	60	9	1	1	1	156.2	0	3
763	2	66	1	3	2	3	0	32	23	31	3	3	1	1	0	0	4	0	0	4	9	999	1	1	1	1	140.6	0	3
764	2	64	1	1	1	1	0	21	1	18	3	3	1	9	1	0	2	1	0	1	9	999	0	1	0	1	109.333	0	2
765	2	57	1	1	2	0	0	21	0	13	9	9	1	9	0	0	4	0	0	4	9	999	0	1	0	1	158.6	0	2
766	2	70	1	1	1	0	0	10	0	8	9	9	1	9	1	1	1	1	9	9	9	999	9	9	9	1	129.2	0	1
767	2	34	1	2	2	0	0	21	0	2	3	3	1	1	0	0	4	0	0	4	1	80	1	1	1	1	57.0667	0	2
768	2	78	1	2	2	0	0	21	0	2	3	9	1	0	1	1	1	1	1	2	9	999	0	0	1	1	48.9333	0	2
769	2	51	1	3	2	2	0	33	29	34	3	9	1	1	0	1	3	1	0	1	1	999	1	1	1	1	38.6	0	3
770	2	60	2	2	1	0	0	11	0	4	3	3	1	0	0	0	4	0	0	4	1	30	1	1	9	1	27.8333	0	1
771	2	72	1	1	3	2	0	33	19	19	3	3	1	1	0	0	4	0	9	9	1	5	9	9	9	1	26.1667	0	3
772	2	40	1	1	2	2	0	31	6	16	2	9	1	9	0	1	3	1	0	1	1	10	0	1	1	1	158.933	0	3
773	2	55	1	1	1	0	0	10	0	20	2	9	1	0	0	0	4	0	0	4	1	80	0	1	0	1	115.133	0	1
774	2	75	1	3	1	1	0	21	2	10	3	3	1	0	0	0	4	0	0	4	1	60	0	1	1	1	39.7	0	2
776	2	50	1	1	2	0	0	21	0	19	2	9	1	9	3	3	9	9	9	9	9	999	0	1	1	1	186.3	0	2
777	2	42	1	1	1	1	0	21	999	999	9	9	1	9	9	9	9	9	9	9	9	999	9	9	9	1	179.167	0	2
778	2	47	2	3	2	2	0	31	6	20	2	2	1	1	1	1	1	1	0	1	9	999	1	1	1	1	108.567	0	3
779	2	67	2	4	1	0	0	10	0	999	3	3	1	0	0	0	4	0	0	4	1	30	1	1	1	1	73.0667	0	1
780	2	48	2	1	2	1	0	22	2	18	3	3	1	0	0	0	4	0	0	4	1	999	1	1	0	1	67	0	2
781	2	71	2	2	1	0	0	11	0	8	2	3	1	1	1	1	1	1	0	1	1	3	1	0	1	1	41.5333	0	1
782	2	48	2	1	2	1	0	22	3	13	3	9	1	0	1	0	2	1	0	1	1	20	1	1	9	1	17.7667	0	2
784	2	73	1	1	1	2	0	31	6	24	3	9	1	1	0	0	4	0	0	4	1	999	0	1	0	1	93.6333	0	3
785	2	51	1	1	2	3	0	33	14	17	2	2	1	1	1	1	1	1	0	1	9	999	1	1	1	1	77.2667	0	3
786	2	70	2	3	1	0	0	11	0	32	2	2	1	0	1	1	1	1	0	1	0	999	0	0	1	1	19.3333	0	1
787	2	65	1	1	1	1	0	21	2	14	2	1	1	1	1	1	1	1	0	1	9	999	9	1	9	1	111.267	0	2
788	2	81	1	4	2	0	0	21	999	999	3	1	1	0	0	0	4	0	0	4	9	999	0	0	0	1	106.533	0	2
789	2	63	1	3	1	3	0	33	999	999	3	3	1	9	1	1	1	1	0	1	9	999	0	1	9	1	90.4333	0	3
790	2	70	1	1	2	1	0	22	2	15	2	9	1	0	1	1	1	1	0	1	1	40	1	1	1	1	40.9667	0	2
791	2	70	1	1	2	1	0	22	2	15	2	9	1	0	1	1	1	1	0	1	1	40	9	9	9	1	40.9667	0	2
792	2	44	1	3	3	2	0	33	4	9	3	3	1	1	1	0	2	1	0	1	9	999	1	0	1	1	39.3667	0	3
794	2	55	1	1	2	0	0	21	0	14	3	2	1	0	0	0	4	0	9	9	9	999	0	1	1	1	199.033	0	2
795	2	35	1	1	2	2	0	31	4	12	2	9	1	1	1	1	1	1	0	1	1	15	9	9	9	1	118.033	0	3
796	2	66	1	1	2	0	0	21	0	13	2	2	1	0	1	1	1	1	0	1	1	15	1	0	1	1	100.8	0	2
797	2	66	2	4	1	0	0	10	0	999	2	2	1	1	1	1	1	1	0	1	1	15	1	0	1	1	100.8	0	1
799	2	50	2	1	1	0	0	10	0	6	9	2	1	0	1	1	1	1	9	9	1	999	1	1	1	1	122.9	0	1
800	2	47	1	1	1	0	0	10	0	13	3	3	1	0	0	0	4	0	0	4	1	10	0	0	1	1	71.8	0	1
801	2	55	1	1	1	2	0	31	999	999	2	3	1	1	0	0	4	0	1	3	1	7	0	0	0	1	60.0667	0	3
802	2	63	2	1	2	2	0	31	7	24	3	3	1	1	1	0	2	1	0	1	1	1	1	1	1	1	53.8	0	3
804	2	43	1	1	3	2	0	31	9	23	3	3	2	1	0	0	4	0	9	9	9	999	1	1	1	1	177.033	0	3
806	2	58	1	1	2	0	0	21	999	999	3	3	1	9	0	1	3	1	0	1	9	999	0	0	1	1	141.767	0	2
807	2	51	1	4	1	0	0	10	999	999	1	1	1	0	1	0	2	1	1	2	1	10	0	1	1	1	89.5	0	1
808	2	60	1	1	2	2	0	31	4	19	2	3	1	0	1	1	1	1	0	1	1	10	1	1	1	1	80.1667	0	3
810	2	33	2	1	1	0	0	11	0	15	3	3	1	0	0	0	4	0	0	4	1	50	1	1	0	1	37.2333	0	1
811	2	77	1	3	2	1	0	22	2	16	1	1	1	0	1	1	1	1	9	9	9	999	0	0	1	1	185.633	0	2
814	2	35	2	2	3	0	0	22	0	12	3	3	1	0	0	0	4	0	0	4	9	999	1	1	0	1	39.7	0	2
815	2	56	1	2	1	0	0	11	0	10	2	2	1	1	1	0	2	1	0	1	1	30	0	0	1	1	28.9667	0	1
816	2	58	2	3	3	2	0	33	10	16	3	3	1	1	0	0	4	0	0	4	1	91	1	1	0	1	20.8333	0	3
817	2	38	2	1	2	3	0	33	10	23	3	3	1	1	1	1	1	1	0	1	1	999	1	1	1	1	80.3	0	3
818	2	56	1	1	2	0	0	21	0	5	3	3	1	1	0	0	4	0	0	4	1	50	1	1	0	1	58.9667	0	2
820	2	43	2	2	1	0	0	11	0	2	9	9	1	0	0	0	4	0	0	4	1	80	1	1	0	1	39.6	0	1
821	2	49	1	3	2	1	0	22	1	16	2	2	1	9	1	1	1	1	0	1	1	14	0	1	1	1	43.6	0	2
822	2	54	1	1	2	2	0	31	19	30	2	9	1	9	1	1	1	1	9	9	9	999	1	1	1	1	150.233	0	3
823	2	46	1	1	2	2	0	31	7	27	2	2	1	1	0	1	3	1	0	1	9	999	0	1	1	1	127.767	0	3
824	2	79	1	1	3	1	0	31	13	15	3	1	1	1	1	0	2	1	0	1	9	999	0	1	1	1	33.1333	0	3
828	2	56	2	4	1	0	0	10	0	999	3	9	1	0	0	0	4	0	1	3	1	80	1	1	1	1	91.3333	0	1
829	2	44	1	2	2	0	0	21	999	999	3	3	1	0	0	0	4	0	0	4	9	999	0	1	0	1	86.4	0	2
833	2	46	1	1	1	0	0	10	0	11	2	2	1	9	1	1	1	1	1	2	9	999	0	1	1	1	172.567	0	1
834	2	64	1	4	1	2	0	31	7	28	2	2	1	1	1	1	1	1	1	2	9	999	1	1	1	1	71.5667	0	3
836	2	75	1	2	2	1	0	22	1	3	3	3	1	0	1	0	2	1	0	1	1	10	0	0	1	1	33.4	0	2
838	2	69	1	1	1	0	0	10	0	15	2	3	1	0	1	1	1	1	0	1	9	999	0	0	1	1	134.967	0	1
839	2	61	2	1	2	1	0	22	1	25	3	3	1	0	0	0	4	0	0	4	1	91	1	1	0	1	67.5333	0	2
841	2	40	1	3	1	0	0	11	0	5	9	9	1	0	1	0	2	1	0	1	9	999	9	9	9	1	30.8667	0	1
842	2	49	1	1	2	0	0	21	0	20	9	9	1	9	0	9	9	9	9	9	9	999	0	1	0	1	275.633	0	2
844	2	46	2	1	2	1	0	22	1	23	3	3	1	0	0	0	4	0	1	3	9	999	1	1	0	1	70.5667	0	2
845	2	48	1	3	1	1	0	21	2	9	3	3	1	1	0	0	4	0	1	3	1	30	0	0	0	1	44.1	0	2
848	2	55	1	1	2	0	0	21	0	19	2	2	1	9	1	0	2	1	9	9	9	999	9	9	9	1	197.867	0	2
849	2	56	2	1	1	1	0	21	999	999	9	9	1	9	1	0	2	1	9	9	9	999	1	0	1	1	165.633	0	2
850	2	54	1	1	1	0	0	10	0	22	2	2	1	1	0	0	4	0	0	4	0	999	9	9	9	1	145.567	0	1
851	2	51	1	1	3	3	0	33	38	46	2	3	1	1	1	1	1	1	0	1	9	999	1	1	1	1	124.267	0	3
852	2	48	1	1	3	0	0	22	0	20	4	4	1	0	0	0	4	0	0	4	9	999	0	1	1	1	123.8	0	2
854	2	71	1	1	2	1	0	22	2	15	3	3	1	0	0	0	4	0	1	3	9	999	1	1	0	1	31.9667	0	2
856	2	47	2	1	2	0	0	21	0	23	1	3	1	9	9	9	9	9	9	9	9	999	1	1	0	1	256.433	0	2
857	2	55	1	1	2	2	0	31	9	18	2	9	1	9	1	1	1	1	0	1	1	10	0	1	1	1	161.367	0	3
858	2	38	1	1	2	2	0	31	7	7	2	9	1	1	1	1	1	1	0	1	0	999	9	9	9	1	122.5	0	3
859	2	40	2	2	1	0	0	11	0	9	2	2	1	1	1	1	1	1	0	1	9	999	1	0	1	1	49.8	0	1
860	2	55	2	2	1	0	0	11	0	4	3	3	1	0	0	0	4	0	1	3	1	20	1	0	0	1	28.8667	0	1
861	2	58	2	3	1	1	0	21	1	15	1	2	1	0	1	1	1	1	0	1	1	5	9	9	9	1	23	0	2
862	2	64	1	1	1	0	0	10	0	29	9	9	1	0	0	0	4	0	0	4	1	26	0	1	0	1	166.867	0	1
864	2	80	2	2	2	0	0	21	0	5	2	2	1	0	1	1	1	1	0	1	1	10	0	0	1	1	18.9667	0	2
865	2	41	2	1	1	0	0	10	0	16	1	9	1	9	1	1	1	1	0	1	1	5	1	1	1	1	137.233	0	1
868	2	55	2	2	1	0	0	11	0	4	3	3	1	0	0	0	4	0	1	3	9	999	1	1	0	1	45.2667	0	1
869	2	48	1	1	1	0	0	10	0	15	4	4	1	9	3	3	9	9	9	9	9	999	0	0	1	1	247.4	0	1
870	2	41	1	1	3	2	0	31	24	44	2	2	1	1	1	1	1	1	0	1	1	30	1	1	1	1	131.667	0	3
871	2	64	2	1	1	0	0	10	0	3	3	3	1	0	0	0	4	0	0	4	1	80	1	1	0	1	129.267	0	1
872	2	60	1	3	2	2	0	31	9	21	3	1	1	0	1	1	1	1	0	1	1	5	1	1	1	1	87.3333	0	3
873	2	76	1	1	2	0	0	21	0	13	2	3	1	0	0	0	4	0	1	3	1	52	0	1	0	1	62.9667	0	2
874	2	33	1	1	1	0	0	10	999	999	3	2	1	9	1	1	1	1	9	9	9	999	0	1	1	1	176.833	0	1
875	1	63	1	1	1	0	0	10	0	19	2	9	1	1	9	9	9	9	9	9	9	999	0	1	0	1	117.667	0	1
876	2	35	1	1	2	2	0	31	7	14	2	2	1	0	1	0	2	1	0	1	9	999	1	0	1	1	104.833	0	3
877	2	51	2	3	2	2	0	31	6	19	3	3	1	1	1	0	2	1	0	1	9	999	1	1	1	1	69.1	0	3
878	2	57	1	4	1	1	0	21	1	33	3	3	1	1	0	0	4	0	0	4	1	30	0	1	0	1	64.6667	0	2
879	2	52	1	1	2	1	0	22	3	22	3	3	1	1	0	0	4	0	0	4	1	999	0	1	0	1	48.1	0	2
880	2	40	2	1	2	0	0	21	0	7	2	2	1	1	1	1	1	1	0	1	9	999	9	1	9	1	136.267	0	2
881	2	42	1	1	2	0	0	21	0	4	3	9	1	0	0	0	4	0	0	4	1	80	0	1	0	1	114.367	0	2
883	2	79	1	1	1	1	0	21	3	12	3	9	1	1	1	1	1	1	1	2	1	60	0	0	1	1	25.8	0	2
885	2	50	1	1	3	2	0	31	10	15	2	2	1	1	1	1	1	1	0	1	1	5	0	1	1	1	115.933	0	3
886	2	47	1	1	2	0	0	21	0	14	1	2	1	0	1	0	2	1	0	1	1	10	0	1	0	1	71.3333	0	2
887	2	76	2	2	1	0	0	11	0	3	2	2	1	1	1	0	2	1	0	1	0	999	1	0	1	1	50.7333	0	1
888	2	46	1	1	2	3	0	33	18	33	2	2	1	1	1	1	1	1	0	1	9	999	1	1	1	1	92	0	3
889	2	48	2	1	1	0	0	10	0	2	2	2	1	1	1	1	1	1	0	1	1	7	1	9	1	1	82.0667	0	1
890	2	52	1	1	2	0	0	21	0	8	2	2	1	0	1	0	2	1	0	1	1	1	9	1	1	1	71.5333	0	2
891	2	60	1	1	2	1	0	22	2	34	3	3	1	0	0	0	4	0	0	4	9	999	0	1	0	1	64.5667	0	2
892	2	68	1	1	1	1	0	21	1	8	2	3	1	1	1	1	1	1	0	1	1	20	0	0	1	1	136.367	0	2
893	2	63	2	1	1	1	0	21	3	28	2	2	1	1	1	0	2	1	0	1	1	30	1	1	1	1	52.4333	0	2
894	2	35	1	1	3	2	0	33	11	18	2	2	1	1	0	0	4	0	1	3	1	41	1	1	0	1	33.2333	0	3
898	2	52	1	3	2	1	0	22	7	7	2	2	1	0	1	1	1	1	9	9	9	999	1	1	1	1	175.967	0	2
899	2	42	2	1	1	0	0	10	0	1	2	2	1	9	1	1	1	1	0	1	1	25	9	9	9	1	107.767	0	1
900	2	67	1	1	2	1	0	22	3	12	3	9	1	1	0	1	3	1	0	1	9	999	0	1	1	1	85.5	0	2
901	2	51	1	2	3	0	0	22	0	5	2	2	1	0	1	0	2	1	0	1	9	999	0	1	1	1	58.1333	0	2
902	2	55	1	1	2	2	0	33	19	29	3	3	1	1	0	0	4	0	9	9	1	70	1	1	0	1	26.1667	0	3
904	2	49	1	3	2	0	0	21	0	6	2	2	1	0	1	1	1	1	0	1	1	10	1	1	1	1	103.1	0	2
905	2	51	2	3	1	0	0	10	0	7	2	2	1	0	0	0	4	0	0	4	9	999	1	1	1	1	99.6667	0	1
906	2	50	2	2	1	0	0	11	0	4	1	9	1	0	1	1	1	1	0	1	1	20	1	1	1	1	39.1667	0	1
907	2	50	2	2	1	0	0	11	0	4	1	9	1	0	1	1	1	1	0	1	1	20	9	9	9	1	39.1333	0	1
908	2	49	1	4	2	0	0	21	0	999	3	9	1	9	0	0	4	0	0	4	1	70	9	0	0	1	6.46667	0	2
910	2	43	1	3	2	2	0	33	11	18	3	3	1	1	0	0	4	0	1	3	1	20	1	1	1	1	43.6333	0	3
913	2	43	1	3	2	0	0	21	0	14	2	2	1	0	0	0	4	0	0	4	1	10	9	9	9	1	14.8333	0	2
914	2	74	2	2	1	0	0	11	0	6	3	3	1	0	0	0	4	0	1	3	1	40	1	0	0	1	36.5	0	1
915	2	74	2	2	2	0	0	21	0	9	3	3	1	0	0	0	4	0	1	3	1	40	1	0	0	1	36.5	0	2
916	2	84	2	3	1	0	0	11	0	2	2	3	1	1	1	1	1	1	0	1	1	7	1	0	1	1	17.3667	0	1
917	2	48	1	4	1	0	0	10	0	10	1	9	1	1	1	0	2	1	0	1	9	999	1	1	1	1	149.667	0	1
918	2	36	1	3	2	1	0	22	3	21	3	3	1	1	0	0	4	0	0	4	1	50	0	1	0	1	70.9667	0	2
919	2	63	1	1	3	2	0	33	37	41	3	3	1	1	0	0	4	0	0	4	1	10	1	1	0	1	47.7	0	3
921	2	67	1	1	2	3	0	33	14	14	9	9	1	1	1	1	1	1	0	1	9	999	0	1	9	1	59.7667	0	3
922	2	77	2	2	1	0	0	11	0	4	3	3	1	0	0	0	4	0	0	4	1	1	0	0	0	1	24.5	0	1
924	2	57	2	1	2	0	0	21	0	17	1	1	1	9	9	9	9	9	9	9	9	999	0	1	0	1	201.667	0	2
925	2	88	1	1	2	1	0	22	1	16	3	3	1	0	0	0	4	0	0	4	9	999	0	0	0	1	106.933	0	2
926	2	76	1	3	1	0	0	10	0	16	4	1	1	0	9	9	9	9	9	9	9	999	0	1	1	1	100.067	0	1
927	2	42	2	1	2	1	0	22	1	14	2	9	1	9	1	1	1	1	0	1	1	20	1	1	1	1	86.8333	0	2
928	2	66	1	3	2	3	0	33	16	36	3	3	1	1	1	1	1	1	0	1	1	15	1	1	1	1	60.0333	0	3
929	2	59	1	1	3	1	0	31	1	31	3	2	1	1	0	0	4	0	0	4	1	40	1	1	0	1	20.0667	0	3
930	2	55	1	3	2	1	0	22	1	10	9	9	1	9	0	0	4	0	0	4	9	999	9	1	1	1	72.4667	0	2
931	2	44	1	3	2	1	0	22	3	16	3	3	1	0	1	0	2	1	1	2	1	30	0	1	1	1	27.1	0	2
932	2	40	1	1	2	1	0	22	3	37	9	2	1	9	0	0	4	0	9	9	9	999	9	1	1	1	207.2	0	2
935	2	51	1	1	3	3	0	33	28	52	3	3	1	1	0	0	4	0	1	3	1	25	1	1	0	1	53.6333	0	3
936	2	71	1	1	2	1	0	22	3	7	2	2	1	1	1	1	1	1	0	1	1	5	0	1	1	1	48.9333	0	2
937	2	60	1	3	1	0	0	11	0	6	2	3	1	0	0	0	4	0	1	3	9	999	0	1	0	1	44	0	1
938	2	42	1	1	1	1	0	21	1	22	3	3	1	1	0	1	3	1	0	1	9	999	0	1	1	1	113.533	0	2
939	2	62	2	1	2	2	0	33	11	14	2	2	1	1	1	1	1	1	0	1	1	61	1	1	1	1	37	0	3
942	2	43	1	1	2	0	0	21	0	14	2	2	1	9	0	0	4	0	0	4	1	5	1	1	0	1	155.433	0	2
943	2	43	1	1	2	0	0	21	0	14	2	9	1	9	0	0	4	0	0	4	1	5	0	1	0	1	155.433	0	2
944	2	55	1	1	1	2	0	31	6	13	3	9	1	1	1	0	2	1	0	1	9	999	1	1	1	1	139.8	0	3
945	2	41	1	1	2	3	0	33	10	20	2	2	1	1	1	1	1	1	0	1	1	22	1	1	1	1	91.5	0	3
946	2	52	2	1	1	1	0	21	999	999	3	3	1	1	0	0	4	0	0	4	9	999	1	1	0	1	84.2667	0	2
947	2	72	1	2	1	0	0	11	0	4	3	3	1	0	1	0	2	1	1	2	1	30	0	0	1	1	22.2667	0	1
948	2	48	2	2	1	0	0	11	0	5	4	2	2	0	1	1	1	1	0	1	1	15	1	1	1	1	19.7	0	1
949	2	71	1	3	1	1	0	21	1	13	2	2	1	0	1	1	1	1	0	1	0	999	0	1	1	1	14.4667	0	2
950	2	71	1	2	2	0	0	21	0	5	2	2	1	0	1	1	1	1	0	1	0	999	0	1	1	1	14.4667	0	2
951	2	54	1	4	1	0	0	10	0	15	2	1	1	0	1	1	1	1	0	1	9	999	0	1	1	1	83.1667	0	1
952	2	51	3	4	2	0	0	21	0	14	4	4	1	0	1	1	1	1	9	9	9	999	1	1	1	1	176.133	0	2
953	2	52	1	2	2	0	0	21	0	3	2	3	1	1	0	0	4	0	9	9	1	1	9	9	9	1	24.7	0	2
957	2	69	2	2	2	0	0	21	0	4	3	2	1	1	1	0	2	1	0	1	1	3	1	0	1	1	40.3333	0	2
959	2	45	2	2	1	0	0	11	0	4	2	2	1	0	1	1	1	1	1	2	1	12	1	1	1	1	35.3667	0	1
960	2	70	1	1	2	2	0	33	18	38	3	3	1	0	0	1	3	1	1	2	1	35	1	1	9	1	23.9667	0	3
962	2	31	2	1	2	0	0	21	0	12	9	9	1	9	9	9	9	9	9	9	9	999	1	1	0	1	100.333	0	2
963	2	54	2	1	2	0	0	21	999	999	2	2	1	0	0	0	4	0	0	4	9	999	1	1	0	1	90.2333	0	2
964	2	67	2	1	2	2	0	31	4	24	2	2	1	0	1	1	1	1	0	1	9	999	1	1	1	1	68.7	0	3
966	2	42	1	1	1	1	0	21	2	13	9	9	1	0	1	1	1	1	0	1	1	30	9	9	9	1	100.067	0	2
967	2	51	1	1	1	1	0	21	1	15	1	1	1	1	1	1	1	1	0	1	9	999	0	1	1	1	83.9	0	2
968	2	53	2	2	1	0	0	10	0	5	2	2	1	0	1	0	2	1	0	1	9	999	1	1	1	1	54.0667	0	1
969	2	64	1	1	2	3	0	33	41	52	1	1	2	1	1	1	1	1	0	1	9	999	1	1	1	1	83.2333	0	3
970	2	52	1	3	2	1	0	22	1	21	2	1	1	0	1	1	1	1	0	1	0	999	0	1	1	1	82.5333	0	2
972	2	36	1	2	1	0	0	11	0	7	1	3	1	0	0	0	4	0	0	4	1	30	1	1	0	1	41.2333	0	1
973	2	40	1	2	3	1	0	31	1	1	9	9	1	9	0	0	4	0	0	4	9	999	1	1	0	1	11.0333	0	3
974	2	80	1	1	3	1	0	31	1	16	2	2	1	0	0	0	4	0	0	4	1	18	0	0	0	1	143.633	0	3
975	2	35	2	1	1	1	0	21	7	30	3	2	1	0	1	1	1	1	0	1	9	999	0	1	0	1	142.167	0	2
976	2	46	1	1	2	0	0	21	0	15	3	3	1	1	1	1	1	1	1	2	9	999	0	0	1	1	101.3	0	2
977	2	50	2	1	2	1	0	22	3	13	2	2	1	1	1	1	1	1	0	1	1	25	9	9	9	1	75.4667	0	2
979	2	69	1	1	2	0	0	21	0	28	2	2	1	1	1	0	2	1	0	1	9	999	0	1	1	1	68.9	0	2
981	2	61	2	2	2	0	0	21	0	2	3	3	1	0	1	0	2	1	1	2	1	20	1	1	1	1	31.0667	0	2
982	2	48	1	1	2	1	0	22	1	20	2	2	1	0	0	0	4	0	1	3	9	999	0	1	0	1	89.4333	0	2
983	2	43	2	3	2	2	0	31	4	16	3	9	1	0	1	1	1	1	0	1	9	999	1	1	1	1	70.7333	0	3
984	2	44	1	1	4	1	0	32	1	20	3	3	1	1	0	0	4	0	0	4	1	25	1	1	0	1	46.5	0	3
987	2	57	2	1	1	0	0	10	0	17	9	2	1	0	1	0	2	1	0	1	9	999	1	0	1	1	127.6	0	1
988	2	73	1	3	1	3	0	33	22	26	2	3	1	1	1	0	2	1	0	1	9	999	0	0	1	1	84.5667	0	3
989	2	56	1	2	2	0	0	21	0	5	1	9	1	0	1	1	1	1	0	1	1	1	0	0	1	1	20.8333	0	2
990	2	35	2	1	2	1	0	22	3	20	3	2	1	0	1	1	1	1	0	1	9	999	1	1	1	1	122.133	0	2
991	2	43	1	3	2	3	0	33	12	15	2	2	2	1	1	1	1	1	0	1	1	2	1	1	1	1	103.733	0	3
992	2	54	1	3	1	1	0	21	1	22	2	2	1	0	0	0	4	0	0	4	1	5	0	1	0	1	68	0	2
993	2	49	1	2	3	0	0	22	0	8	3	3	1	0	1	1	1	1	0	1	1	50	1	1	1	1	18.7667	0	2
995	2	999	2	1	2	3	0	33	13	31	3	3	1	9	0	1	3	1	9	9	9	999	1	1	1	1	103.367	0	3
996	2	34	1	1	3	3	0	33	12	18	9	2	1	9	0	1	3	1	0	1	1	10	1	1	1	1	88.7667	0	3
997	2	41	2	3	2	0	0	21	0	10	3	2	1	0	0	0	4	0	0	4	9	999	1	1	0	1	74.5333	0	2
999	2	71	1	4	1	0	0	10	0	3	3	2	1	0	0	0	4	0	0	4	9	999	9	9	9	1	99.1333	0	1
1001	2	28	1	1	2	0	0	21	0	15	9	9	1	9	9	9	9	9	9	9	9	999	0	0	1	1	251.5	0	2
1002	2	48	1	1	2	0	0	21	0	14	9	9	1	9	1	1	1	1	9	9	9	999	1	9	1	1	207.4	0	2
1003	2	71	1	4	2	0	0	21	0	3	2	9	1	0	1	1	1	1	0	1	0	999	9	9	9	1	117.567	0	2
1004	2	38	1	3	2	3	0	33	22	27	2	3	1	1	1	1	1	1	0	1	9	999	1	1	1	1	105.933	0	3
1005	2	41	2	3	2	1	0	22	1	8	3	3	1	0	0	0	4	0	0	4	9	999	1	1	0	1	83.8	0	2
1007	2	54	1	2	1	0	0	11	0	11	3	3	1	1	0	0	4	0	1	3	9	999	0	1	0	1	35.0667	0	1
1009	2	54	2	4	1	0	0	10	999	999	2	2	1	0	1	1	1	1	0	1	9	999	1	1	1	1	88.4	0	1
1010	2	71	1	1	1	0	0	10	999	15	1	9	1	9	9	9	9	9	9	9	9	999	0	0	0	1	213.233	0	1
1011	2	50	1	1	1	1	0	21	1	13	9	9	1	9	3	3	9	9	9	9	9	999	0	1	0	1	157.933	0	2
1012	2	39	2	1	1	1	0	21	1	20	9	9	1	1	9	9	9	9	9	9	9	999	9	1	9	1	138.133	0	2
1013	2	33	2	1	1	0	0	10	0	16	3	3	1	0	1	1	1	1	0	1	9	999	1	1	9	1	136.2	0	1
1016	1	82	1	3	2	3	0	22	1	9	2	2	1	0	1	1	1	1	0	1	1	20	0	1	1	1	20.7333	0	2
1017	2	50	1	2	2	0	0	21	0	20	3	3	1	9	0	0	4	0	9	9	9	999	0	1	0	1	17.8333	0	2
1019	2	47	2	2	2	0	0	21	0	4	3	3	1	1	1	1	1	1	0	1	1	70	0	1	1	1	45.8	0	2
1020	2	34	2	1	2	0	0	21	0	16	2	2	1	9	1	1	1	1	1	2	9	999	1	1	1	1	137	0	2
1021	2	61	1	1	1	0	0	10	0	11	9	3	1	0	0	0	4	0	1	3	1	999	0	0	0	1	97.6333	0	1
1022	2	43	1	1	2	0	0	21	999	999	3	3	1	0	9	9	9	9	9	9	9	999	0	1	0	1	94.6333	0	2
1023	2	48	1	1	3	2	0	31	5	5	3	9	1	1	1	0	2	1	1	2	9	999	0	1	0	1	75.5	0	3
1024	2	58	2	3	1	0	0	11	0	10	2	3	1	0	0	0	4	0	1	3	9	999	1	1	1	1	42.6	0	1
1029	2	89	1	2	1	0	0	11	0	2	2	9	1	0	1	0	2	1	0	1	1	5	0	0	1	1	20.6333	0	1
1033	2	75	1	1	1	2	0	31	7	14	3	2	1	0	1	1	1	1	0	1	9	999	1	0	1	1	119.533	0	3
1034	2	48	2	1	1	0	0	10	0	999	9	3	1	0	1	1	1	1	0	1	1	34	1	0	1	1	69.8333	0	1
1035	2	58	1	1	2	1	0	22	3	22	2	9	1	1	9	9	9	9	9	9	9	999	0	1	0	1	129.3	0	2
1038	2	33	1	1	2	1	0	22	999	999	3	2	1	1	1	1	1	1	0	1	1	13	9	1	1	1	177.067	0	2
1039	2	32	1	1	1	0	0	10	0	9	3	2	1	9	1	1	1	1	0	1	9	999	0	1	1	1	115.733	0	1
1040	2	75	1	2	1	0	0	11	0	4	3	3	1	0	0	0	4	0	1	3	1	2	0	0	0	1	44	0	1
1042	2	54	2	3	1	1	0	21	3	9	2	3	1	0	1	0	2	1	1	2	9	999	1	1	1	1	32.1333	0	2
1043	2	55	1	1	2	2	0	31	9	18	2	9	1	1	0	0	4	0	1	3	1	30	1	1	1	1	126.433	0	3
1044	2	33	2	1	1	1	0	21	1	11	2	3	1	1	1	1	1	1	0	1	1	5	1	1	1	1	85.1667	0	2
1045	2	77	1	4	1	0	0	10	0	6	3	3	1	0	0	0	4	0	0	4	1	999	0	1	0	1	81.4333	0	1
1046	2	52	2	1	2	3	0	33	18	23	3	3	1	1	1	1	1	1	0	1	9	999	9	1	9	1	70.3333	0	3
1048	2	50	1	1	3	2	0	33	15	24	3	3	1	1	0	0	4	0	1	3	1	70	1	1	0	1	33	0	3
1049	2	49	1	1	2	2	0	33	17	28	3	9	1	1	1	1	1	1	0	1	9	999	1	1	1	1	20.2333	0	3
1050	2	51	1	1	1	1	0	21	1	12	2	9	1	9	0	0	4	0	1	3	1	20	0	1	0	1	141.967	0	2
1051	2	35	2	1	1	1	0	21	2	20	2	2	1	1	1	1	1	1	0	1	1	5	1	1	1	1	124.967	0	2
1052	2	58	1	1	2	3	0	33	10	10	2	2	1	1	1	1	1	1	0	1	1	20	1	1	1	1	57	0	3
1055	2	44	2	1	1	0	0	10	0	2	1	2	1	0	1	1	1	1	0	1	1	999	1	0	1	1	80.8333	0	1
1056	2	50	2	1	1	1	0	21	2	24	3	3	1	1	1	1	1	1	1	2	1	7	1	1	1	1	67	0	2
1057	2	51	2	3	1	0	0	10	0	9	3	3	1	0	0	0	4	0	0	4	9	999	1	1	0	1	57.7333	0	1
1058	2	76	2	2	1	0	0	10	0	2	1	9	1	0	1	0	2	1	0	1	1	5	0	0	0	1	51.8	0	1
1059	2	44	1	2	1	0	0	11	0	5	2	2	1	0	1	1	1	1	1	2	1	28	0	1	1	1	42.0667	0	1
1060	2	42	1	2	3	0	0	22	0	4	3	3	1	0	0	0	4	0	0	4	1	35	1	0	0	1	17.2333	0	2
1061	2	25	1	1	2	0	0	21	0	999	9	9	1	9	9	9	9	9	9	9	9	999	9	9	9	1	243.333	0	2
1062	2	25	1	1	2	1	0	22	10	999	9	9	1	9	9	9	9	9	9	9	9	999	9	9	9	1	243.333	0	2
1064	2	69	1	1	1	0	0	10	0	8	3	9	1	0	1	1	1	1	1	2	0	999	0	1	1	1	125.967	0	1
1065	2	44	1	3	1	2	0	31	4	19	2	2	1	0	0	1	3	1	0	1	9	999	1	1	1	1	111.733	0	3
1066	2	64	1	1	2	3	0	33	13	17	2	2	1	1	0	0	4	0	0	4	1	40	1	1	0	1	56.3333	0	3
1068	2	53	1	1	1	0	0	10	0	999	9	9	1	9	9	9	9	9	9	9	9	999	9	9	9	1	290.333	0	1
1070	2	36	1	1	2	2	0	31	8	17	2	2	1	1	0	0	4	0	0	4	9	999	1	1	9	1	128.333	0	3
1073	2	61	1	1	2	0	0	21	0	16	3	9	1	9	1	0	2	1	9	9	9	999	0	1	1	1	186.8	0	2
1074	2	46	1	1	2	0	0	21	0	7	2	2	1	9	1	1	1	1	0	1	9	999	0	1	1	1	116.367	0	2
1075	2	48	2	1	2	1	0	22	3	13	3	3	1	1	0	1	3	1	0	1	1	80	1	1	1	1	83.5333	0	2
1076	2	86	1	4	2	1	0	22	3	26	2	9	1	0	1	1	1	1	0	1	9	999	0	0	1	1	35.6	0	2
1077	2	77	1	1	2	0	0	21	0	22	2	2	1	9	1	1	1	1	9	9	9	999	0	0	1	1	212.533	0	2
1078	2	72	1	1	1	3	0	33	26	29	2	2	1	0	1	1	1	1	0	1	9	999	0	0	1	1	116.1	0	3
1079	2	47	2	1	1	2	0	31	4	19	3	3	1	1	0	0	4	0	0	4	9	999	1	1	0	1	64.6	0	3
1080	2	63	1	2	2	1	0	22	3	23	3	3	1	1	0	0	4	0	1	3	9	999	0	1	0	1	38.9333	0	2
1082	2	62	1	1	2	1	0	22	2	40	3	3	1	9	0	0	4	0	0	4	9	999	0	1	1	1	178.4	0	2
1083	2	71	2	1	1	0	0	10	0	1	1	2	1	0	1	0	2	1	9	9	9	999	0	0	1	1	157.833	0	1
1085	2	67	2	1	2	0	0	21	0	5	3	3	1	1	0	0	4	0	0	4	1	30	1	1	0	1	98.1333	0	2
1086	2	46	1	3	2	3	0	33	12	31	3	3	1	1	0	0	4	0	0	4	9	999	1	1	0	1	95.1	0	3
1090	2	69	1	1	1	1	0	21	0	4	1	1	1	1	1	1	1	1	0	1	1	5	0	1	1	1	71.6	0	2
1091	2	44	1	3	2	3	0	33	12	15	3	3	1	1	1	1	1	1	0	1	9	999	1	1	1	1	54.8	0	3
1092	2	51	1	1	1	1	0	21	2	14	3	3	1	1	1	1	1	1	1	2	1	10	1	1	0	1	43	0	2
1093	2	73	1	4	2	0	0	21	0	0	2	2	1	1	1	1	1	1	1	2	1	5	0	0	0	1	30.1333	0	2
1096	2	44	1	2	1	0	0	11	0	999	1	2	1	0	1	1	1	1	0	1	1	1	9	9	9	1	22.3667	0	1
1097	2	39	1	3	2	3	0	33	17	31	3	3	1	1	1	0	2	1	0	1	1	10	1	1	1	1	103.833	0	3
1098	2	29	1	1	2	3	0	33	19	21	2	2	1	1	1	1	1	1	0	1	9	999	1	1	0	1	95.6667	0	3
1099	2	47	1	4	1	0	0	10	0	10	2	2	1	0	0	0	4	0	0	4	9	999	9	9	9	1	81	0	1
1100	2	37	1	1	2	1	0	22	2	19	2	2	1	1	0	0	4	0	0	4	1	40	9	9	9	1	78.7667	0	2
1101	2	43	2	2	1	0	0	11	0	2	3	3	1	0	0	0	4	0	0	4	1	50	1	1	0	1	44.4667	0	1
1102	2	43	2	2	2	1	0	22	1	2	1	1	1	0	0	0	4	0	0	4	1	11	1	1	0	1	41.5	0	2
1103	2	39	2	2	1	0	0	11	0	3	2	2	1	0	0	0	4	0	0	4	1	60	0	1	0	1	31.1333	0	1
1104	2	51	2	1	3	1	0	31	1	13	3	9	1	0	0	0	4	0	0	4	1	90	1	1	0	1	22.1333	0	3
1106	2	63	9	9	3	1	0	31	2	46	2	9	1	9	1	1	1	1	9	9	9	999	1	1	1	1	208.933	0	3
1107	2	40	1	1	2	0	0	21	8	22	9	9	1	9	1	1	1	1	9	9	9	999	1	1	1	1	155.5	0	2
1108	2	40	2	1	2	1	0	22	1	14	2	2	1	1	1	1	1	1	0	1	9	999	9	1	9	1	140.067	0	2
1109	2	51	1	1	4	2	0	32	999	999	2	2	1	0	0	0	4	0	1	3	9	999	1	1	0	1	99.4667	0	3
1110	2	28	2	1	3	0	0	22	0	7	3	2	1	0	0	0	4	0	0	4	9	999	1	1	9	1	93.0333	0	2
1111	2	38	1	3	2	2	0	31	6	16	2	3	1	0	1	1	1	1	0	1	1	5	1	1	1	1	51.4	0	3
1112	2	80	1	1	2	0	0	21	0	16	1	2	1	0	1	0	2	1	0	1	9	999	0	0	1	1	47.0667	0	2
1114	2	62	2	1	4	1	0	32	2	13	2	1	1	1	1	1	1	1	0	1	1	50	9	9	9	1	47.1667	0	3
1116	2	49	1	1	1	0	0	10	0	2	3	3	1	0	0	0	4	0	0	4	9	999	0	1	0	1	110	0	1
1118	2	43	1	1	3	2	0	31	3	22	2	2	1	1	1	1	1	1	9	9	9	999	0	1	0	1	207.2	0	3
1120	2	52	1	1	2	0	0	21	0	18	3	3	1	9	0	0	4	0	9	9	9	999	0	0	1	1	199.367	0	2
1122	2	76	1	1	2	0	0	21	0	21	3	2	1	1	1	0	2	1	9	9	9	999	0	0	1	1	95.4333	0	2
1124	2	66	2	3	2	1	0	22	2	11	3	3	1	0	0	0	4	0	0	4	1	91	1	1	0	1	27.1	0	2
1125	2	37	1	3	2	0	0	21	0	22	2	2	1	0	1	1	1	1	0	1	9	999	0	1	1	1	85.9	0	2
1126	2	70	1	1	1	2	0	31	5	16	2	2	1	0	1	1	1	1	0	1	9	999	0	0	1	1	79.4	0	3
1127	2	47	1	1	1	0	0	10	0	999	2	1	1	9	0	0	4	0	9	9	9	999	9	9	9	1	197.833	0	1
1128	2	62	2	2	2	0	0	21	0	4	3	3	1	1	0	0	4	0	1	3	9	999	1	1	1	1	81.2	0	2
1129	2	85	1	3	1	0	0	11	0	10	1	1	1	0	1	0	2	1	0	1	9	999	0	0	0	1	19.5333	0	1
1130	2	56	1	1	2	1	0	22	6	18	2	9	1	9	0	0	4	0	9	9	9	999	9	1	1	1	280.467	0	2
1131	2	57	1	1	2	1	0	22	999	999	9	9	1	9	0	0	4	0	9	9	9	999	0	1	1	1	248.833	0	2
1132	2	51	2	1	2	2	0	31	5	12	2	9	1	1	1	1	1	1	0	1	1	5	1	1	1	1	84.6	0	3
1133	2	48	2	1	2	0	0	21	0	7	9	2	1	0	1	1	1	1	0	1	1	1	0	1	0	1	62.6333	0	2
1134	2	79	2	2	2	0	0	21	0	3	2	2	2	0	1	1	1	1	0	1	1	5	1	0	1	1	44.9667	0	2
1135	2	42	2	3	1	1	0	21	3	12	1	9	1	1	0	0	4	0	0	4	1	999	1	1	0	1	29.1	0	2
1136	2	71	1	2	2	0	0	21	0	5	2	9	1	0	0	0	4	0	0	4	1	80	0	0	9	1	13.9333	0	2
1140	2	38	1	1	3	1	0	31	1	2	2	3	1	9	1	0	2	1	0	1	1	999	9	9	9	1	28.1333	0	3
1141	2	90	1	3	2	2	0	33	13	14	2	2	1	1	1	1	1	1	0	1	1	29	0	0	1	1	23.2	0	3
1142	2	38	2	1	2	1	0	22	6	15	2	2	1	0	9	9	9	9	9	9	9	999	1	1	1	1	156.9	0	2
1143	2	32	1	1	4	2	0	32	4	19	3	3	1	1	1	1	1	1	0	1	9	999	1	1	1	1	133.5	0	3
1144	2	42	1	1	2	3	0	33	15	21	3	3	1	1	1	0	2	1	0	1	9	999	1	1	1	1	95.7	0	3
1145	2	53	2	1	2	1	0	22	3	25	2	2	1	1	0	0	4	0	0	4	1	66	0	1	0	1	24.8	0	2
1146	2	60	2	3	2	1	0	22	2	14	3	3	1	1	1	1	1	1	0	1	1	39	1	1	1	1	18.9333	0	2
1147	2	37	1	1	1	0	0	10	4	19	2	1	1	1	1	1	1	1	0	1	9	999	0	1	1	1	100.933	0	1
1148	2	60	1	3	3	2	0	33	17	23	3	3	1	1	0	0	4	0	0	4	1	10	1	1	9	1	10.8667	0	3
1149	2	58	1	1	2	1	0	22	50	55	3	3	1	1	1	1	1	1	0	1	9	999	1	1	1	1	156.667	0	2
1150	2	52	1	3	1	0	0	10	0	4	1	1	1	0	1	1	1	1	0	1	9	999	0	0	1	1	101.1	0	1
1151	2	45	2	1	1	1	0	21	1	15	3	3	1	0	0	0	4	0	0	4	1	63	1	1	0	1	63.6667	0	2
1152	2	74	2	1	1	1	0	21	2	25	3	2	1	0	0	0	4	0	1	3	9	999	0	0	1	1	61.2333	0	2
1154	2	57	1	3	2	1	0	22	1	26	3	3	1	0	1	0	2	1	1	2	1	50	0	1	1	1	43.4333	0	2
1155	2	44	1	1	2	2	0	31	999	999	9	9	1	1	9	9	9	9	9	9	9	999	9	1	0	1	207	0	3
1156	2	39	1	3	2	1	0	22	1	9	2	2	1	1	1	1	1	1	0	1	1	5	1	1	1	1	86.5	0	2
1157	2	52	1	1	2	2	0	31	4	9	2	3	1	1	1	1	1	1	1	2	1	1	1	1	1	1	72.3	0	3
1158	2	48	2	2	2	0	0	21	0	5	3	3	1	0	0	1	3	1	0	1	1	57	1	1	1	1	57.5667	0	2
1159	2	68	1	1	3	2	0	33	15	19	2	2	2	1	1	1	1	1	0	1	1	5	1	1	9	1	5.96667	0	3
1161	2	81	9	9	1	0	0	10	0	0	2	9	1	1	1	0	2	1	0	1	9	999	0	0	1	1	114.2	0	1
1163	2	44	2	2	1	0	0	10	0	2	1	2	1	9	0	1	3	1	0	1	1	5	9	9	9	1	83.7333	0	1
1166	2	74	1	1	1	0	0	10	0	19	3	3	1	0	0	0	4	0	1	3	1	50	0	1	0	1	70.3667	0	1
1167	2	48	1	1	2	1	0	22	2	999	9	9	1	9	9	9	9	9	9	9	9	999	9	9	9	1	229.167	0	2
1168	2	44	1	1	2	1	0	22	2	14	2	2	1	9	1	0	2	1	0	1	9	999	0	1	1	1	151.933	0	2
1169	2	48	1	2	2	1	0	22	1	5	2	2	2	0	1	1	1	1	0	1	1	5	0	1	1	1	20.1667	0	2
1170	2	67	1	1	2	1	0	22	1	4	3	9	1	1	0	0	4	0	0	4	1	30	0	1	0	1	5.9	0	2
1172	2	51	1	1	2	0	0	21	0	12	2	3	1	0	1	0	2	1	0	1	9	999	0	1	1	1	133.733	0	2
1173	2	67	1	1	2	2	0	31	7	18	2	2	1	0	1	1	1	1	0	1	9	999	1	1	1	1	130.2	0	3
1174	2	39	1	1	1	1	0	21	1	2	9	9	1	0	0	0	4	0	0	4	9	999	0	1	1	1	119.267	0	2
1175	2	57	2	1	2	0	0	21	0	2	3	3	1	1	0	0	4	0	1	3	9	999	1	1	0	1	53.7333	0	2
1176	2	41	1	1	1	0	0	10	0	18	2	3	1	0	1	0	2	1	0	1	9	999	0	0	1	1	107.667	0	1
1177	2	42	1	3	2	1	0	22	3	16	3	3	1	1	1	1	1	1	0	1	9	999	0	1	1	1	86.3	0	2
1178	2	44	1	1	1	2	0	33	13	28	3	9	1	0	0	0	4	0	1	3	9	999	1	1	0	1	49.2	0	3
1179	2	67	1	1	2	0	0	21	0	19	1	2	1	0	0	0	4	0	0	4	9	999	0	1	1	1	130.7	0	2
1180	2	49	1	1	3	2	0	31	8	15	2	9	1	1	1	1	1	1	0	1	1	20	1	1	1	1	129.9	0	3
1182	2	41	2	1	2	2	0	31	3	7	2	2	1	1	1	1	1	1	0	1	1	10	1	1	1	1	63.2667	0	3
1183	2	75	1	1	2	0	0	21	999	999	2	2	1	9	0	0	4	0	0	4	1	30	1	1	9	1	104.267	0	2
1184	2	31	2	1	2	1	0	22	1	9	2	2	1	1	1	1	1	1	0	1	1	20	1	1	1	1	79	0	2
1185	2	43	2	2	2	0	0	21	0	5	3	3	1	1	0	0	4	0	0	4	1	60	1	1	0	1	25.1	0	2
1186	2	43	2	2	2	0	0	21	0	4	3	3	1	0	0	0	4	0	0	4	1	70	1	1	0	1	25.1	0	2
1187	2	63	1	1	2	0	0	21	0	10	2	2	1	1	1	1	1	1	1	2	1	50	0	0	1	1	39.1	0	2
1188	2	23	1	3	4	3	0	32	36	39	9	9	1	9	0	0	4	0	0	4	9	999	9	1	0	1	165.533	0	3
1189	2	76	1	1	1	0	0	10	0	7	9	2	1	9	0	0	4	0	0	4	9	999	0	1	0	1	130.3	0	1
1190	2	50	1	1	1	0	0	10	0	27	2	2	1	0	1	1	1	1	1	2	9	999	0	1	1	1	128.633	0	1
1191	2	37	1	4	1	0	0	10	0	6	3	3	1	1	1	0	2	1	1	2	1	999	0	1	1	1	113.533	0	1
1195	2	77	1	1	1	0	0	11	0	8	2	2	1	0	0	0	4	0	0	4	1	70	0	0	0	1	31.5333	0	1
1196	2	38	2	3	2	1	0	22	1	15	2	2	1	1	1	1	1	1	0	1	9	999	1	1	1	1	73.8333	0	2
1197	2	40	1	2	2	0	0	21	0	999	3	3	1	0	0	1	3	1	0	1	1	30	1	1	1	1	27.1667	0	2
1200	2	52	1	1	2	3	0	33	14	22	3	3	1	1	1	1	1	1	0	1	1	5	9	9	9	1	65.6	0	3
1201	2	50	1	3	1	1	0	21	1	28	2	3	1	0	1	1	1	1	0	1	1	5	0	1	1	1	86.0667	0	2
1202	2	35	1	1	3	2	0	33	16	17	3	3	1	1	1	0	2	1	0	1	1	70	1	1	1	1	24.9	0	3
1204	2	55	1	1	2	1	0	22	1	19	1	4	1	0	3	3	9	9	9	9	9	999	1	0	1	1	223.667	0	2
1205	2	45	2	1	1	0	0	10	0	12	2	2	1	0	0	0	4	0	9	9	9	999	9	1	0	1	204.567	0	1
1206	2	57	2	1	2	1	0	22	1	21	2	2	1	1	1	1	1	1	0	1	1	5	1	1	1	1	67.2	0	2
1207	2	40	1	1	1	1	0	21	4	17	2	9	1	9	1	1	1	1	0	1	1	20	1	1	1	1	149.367	0	2
1208	2	40	1	1	1	2	0	31	4	17	2	9	1	9	1	1	1	1	0	1	1	20	1	1	1	1	148.367	0	3
1209	2	34	1	1	2	3	0	33	32	33	2	2	1	9	0	0	4	0	1	3	9	999	0	1	0	1	114.7	0	3
1212	2	57	2	1	2	1	0	22	999	999	2	9	1	0	1	1	1	1	1	2	1	30	1	1	1	1	171.567	0	2
1213	2	42	1	3	2	0	0	21	0	10	3	3	1	0	1	0	2	1	0	1	9	999	0	1	1	1	34.1333	0	2
1215	2	43	1	1	2	2	0	31	9	14	9	9	1	9	1	1	1	1	9	9	9	999	9	9	9	1	168.733	0	3
1216	2	59	1	1	2	0	0	21	0	20	3	3	1	1	1	1	1	1	0	1	1	10	0	1	1	1	37.3667	0	2
1217	2	71	2	1	2	0	0	21	0	11	3	3	1	0	1	0	2	1	1	2	1	60	9	9	9	1	22.6667	0	2
1218	2	87	1	2	3	1	0	31	1	9	3	3	1	1	1	0	2	1	0	1	1	20	0	0	1	1	18.0333	0	3
1219	2	67	1	2	2	0	0	21	0	14	4	2	2	0	0	0	4	0	0	4	1	3	0	1	0	1	47.8667	0	2
1220	2	48	1	3	2	1	0	22	1	14	3	3	1	1	0	0	4	0	0	4	1	70	0	1	0	1	8.73333	0	2
1221	2	53	1	1	2	0	0	21	0	14	3	1	1	9	1	0	2	1	9	9	9	999	9	9	9	1	177.333	0	2
1222	2	52	1	1	2	0	0	21	0	34	2	9	1	9	9	9	9	9	9	9	9	999	9	9	9	1	163.3	0	2
1223	2	69	1	3	2	1	0	22	1	15	3	2	1	1	9	9	9	9	9	9	9	999	9	1	9	1	110.567	0	2
1225	2	45	1	3	2	1	0	22	1	18	2	2	1	0	1	1	1	1	0	1	0	999	0	0	1	1	47.6	0	2
1226	2	69	2	3	1	1	0	21	2	23	3	3	1	0	0	0	4	0	0	4	1	70	1	1	1	1	35.7	0	2
1227	2	34	2	3	2	2	0	33	17	24	2	2	1	1	1	1	1	1	1	2	1	18	1	1	1	1	14.2	0	3
1228	2	35	1	1	1	1	0	21	2	22	2	9	1	9	9	9	9	9	9	9	9	999	0	1	0	1	228.2	0	2
1229	2	33	1	1	1	2	0	31	8	12	9	9	1	9	1	1	1	1	1	2	9	999	1	1	1	1	139.467	0	3
1230	2	45	1	3	1	3	0	33	24	25	9	9	1	9	0	0	4	0	0	4	9	999	9	9	9	1	116.433	0	3
1231	2	52	2	1	1	0	0	10	0	999	9	3	1	9	1	1	1	1	1	2	9	999	9	9	9	1	69.2	0	1
1233	2	43	2	1	1	1	0	21	1	16	3	2	1	1	1	1	1	1	0	1	1	20	1	1	1	1	115.367	0	2
1234	2	35	1	1	3	3	0	33	999	999	9	9	1	9	0	0	4	0	0	4	9	999	1	1	0	1	95.8333	0	3
1235	2	46	2	2	1	0	0	10	0	5	2	2	1	0	0	0	4	0	0	4	9	999	1	0	1	1	85.2667	0	1
1237	2	76	1	2	1	0	0	11	0	1	1	1	1	0	1	0	2	1	0	1	1	1	0	0	1	1	10.8333	0	1
1238	2	46	1	4	1	0	0	10	0	3	2	3	1	0	1	1	1	1	0	1	9	999	0	1	0	1	116.1	0	1
1239	2	57	1	4	3	2	0	31	999	999	9	9	1	0	1	0	2	1	0	1	1	5	9	1	9	1	58.6667	0	3
1241	2	43	2	4	2	0	0	21	0	999	3	3	1	1	1	1	1	1	1	2	9	999	9	9	9	1	19.8667	0	2
1243	2	60	2	1	2	0	0	21	0	22	2	3	1	0	0	0	4	0	0	4	1	38	1	1	0	1	40.1667	0	2
1244	2	51	2	1	1	1	0	21	999	999	9	9	1	9	1	1	1	1	0	1	1	46	1	1	1	1	12.4	0	2
1245	2	44	1	1	2	0	0	21	0	21	3	9	1	9	1	1	1	1	1	2	9	999	0	1	1	1	183.233	0	2
1250	2	45	2	3	1	3	0	33	43	51	3	3	1	1	0	0	4	0	0	4	9	999	1	1	0	1	79.9333	0	3
1251	2	45	1	1	1	0	0	10	0	3	2	3	1	0	0	0	4	0	1	3	1	20	0	0	0	1	58.5333	0	1
1252	2	59	1	1	2	2	0	33	27	33	3	3	1	1	0	0	4	0	0	4	1	999	1	1	0	1	27.9667	0	3
1253	2	63	1	1	2	0	0	21	0	999	9	2	1	9	1	1	1	1	9	9	9	999	9	9	9	1	200.267	0	2
1254	2	30	2	1	1	2	0	31	5	11	3	3	1	1	1	1	1	1	0	1	1	15	1	1	1	1	84.6333	0	3
1255	2	43	1	2	2	1	0	22	1	10	2	9	1	1	1	1	1	1	0	1	1	5	9	9	9	1	56.4667	0	2
1258	2	54	2	1	1	2	0	33	10	35	2	2	1	1	1	1	1	1	1	2	9	999	0	0	0	1	15.5667	0	3
1259	2	72	1	3	2	2	0	33	21	27	3	9	1	1	0	0	4	0	1	3	0	999	0	0	9	1	13.6667	0	3
1261	2	62	1	1	1	1	0	21	2	16	2	9	1	0	1	0	2	1	0	1	9	999	0	1	1	1	60.0333	0	2
1262	2	81	2	2	2	0	0	21	0	3	3	3	1	0	0	0	4	0	1	3	1	10	0	0	0	1	47.6667	0	2
1263	2	48	9	9	2	1	0	22	3	21	3	3	1	1	1	1	1	1	0	1	1	999	0	0	1	1	131.867	0	2
1264	2	83	1	1	2	1	0	22	2	17	2	3	1	1	1	1	1	1	1	2	1	40	0	0	1	1	76.1333	0	2
1265	2	43	1	3	3	1	0	31	2	8	2	2	1	1	1	1	1	1	0	1	1	20	0	1	1	1	55.4	0	3
1268	2	55	1	1	2	1	0	22	2	3	2	3	1	1	0	0	4	0	1	3	9	999	1	1	0	1	34.2667	0	2
1269	2	59	1	1	2	0	0	21	0	33	3	1	1	0	0	1	3	1	0	1	9	999	9	1	1	1	127.867	0	2
1270	2	42	1	1	2	2	0	31	7	13	2	2	1	0	1	1	1	1	0	1	9	999	1	1	1	1	123.2	0	3
1271	2	73	1	4	1	0	0	10	999	999	9	2	1	0	1	1	1	1	0	1	1	50	0	0	1	1	116.2	0	1
1272	2	56	1	3	2	2	0	31	999	999	3	3	1	1	1	1	1	1	0	1	9	999	1	1	1	1	73.5	0	3
1275	2	56	1	2	2	0	0	21	0	12	2	2	1	0	0	0	4	0	0	4	9	999	0	1	0	1	65.6	0	2
1276	2	75	1	4	2	0	0	21	0	5	2	2	1	9	1	1	1	1	0	1	9	999	0	0	1	1	165.767	0	2
1277	2	34	1	1	2	1	0	22	2	17	9	9	1	9	0	0	4	0	9	9	9	999	9	1	9	1	83.4	0	2
1278	2	39	1	3	2	2	0	31	5	15	3	3	1	0	1	1	1	1	0	1	9	999	1	1	1	1	72	0	3
1279	2	39	1	3	2	3	0	33	10	14	3	3	1	0	1	1	1	1	0	1	9	999	1	1	1	1	72	0	3
1280	2	37	1	1	1	3	0	33	21	22	9	1	1	9	1	1	1	1	0	1	9	999	1	1	1	1	129.9	0	3
1281	2	50	1	1	2	2	0	31	3	19	2	3	1	1	1	1	1	1	0	1	9	999	1	1	1	1	82.2667	0	3
1282	2	43	1	1	2	1	0	22	999	0	3	3	1	1	0	0	4	0	0	4	1	90	9	1	9	1	64.2333	0	2
1285	2	46	1	3	2	1	0	22	2	21	3	3	1	9	0	0	4	0	1	3	1	999	0	1	9	1	150.833	0	2
1286	2	37	1	1	1	0	0	10	0	9	2	2	1	0	0	0	4	0	1	3	9	999	0	1	1	1	118.667	0	1
1288	2	55	2	1	3	1	0	31	1	17	3	3	1	1	1	0	2	1	1	2	1	56	1	1	1	1	71.2	0	3
1289	2	42	1	1	2	0	0	21	0	27	3	2	2	0	1	1	1	1	0	1	9	999	0	1	9	1	88.5	0	2
1290	2	42	2	1	1	2	0	31	8	25	3	2	1	0	1	1	1	1	0	1	1	33	1	1	1	1	71.4333	0	3
1291	2	65	2	2	2	1	0	22	1	7	2	2	1	0	1	0	2	1	0	1	1	30	1	1	1	1	34.8	0	2
1292	2	52	2	2	1	1	0	21	1	15	2	2	1	1	0	0	4	0	1	3	1	20	1	0	0	1	30.1333	0	2
1294	2	57	1	2	2	0	0	21	0	6	3	3	1	0	1	0	2	1	1	2	9	999	9	1	1	1	23.6	0	2
1298	2	34	1	2	2	1	0	22	1	2	2	2	1	0	0	0	4	0	0	4	1	97	1	1	0	1	44.5667	0	2
1299	2	48	2	1	1	1	0	21	7	26	2	9	1	9	0	1	3	1	0	1	1	1	1	1	0	1	170.5	0	2
1300	2	53	2	1	1	0	0	10	0	1	2	2	1	0	0	1	3	1	0	1	0	999	9	9	9	1	101.667	0	1
1301	2	64	1	3	2	1	0	22	0	12	3	2	1	1	0	0	4	0	1	3	9	999	9	9	9	1	68.1	0	2
1302	2	64	1	3	2	1	0	22	0	12	3	9	1	0	0	0	4	0	1	3	9	999	0	1	9	1	68.1	0	2
1303	2	79	1	1	1	1	0	21	1	11	2	2	1	1	0	0	4	0	0	4	1	18	0	0	0	1	46.7333	0	2
1304	2	66	1	2	3	0	0	22	0	8	3	3	1	0	0	0	4	0	0	4	1	70	1	0	0	1	44.7667	0	2
1305	2	63	1	2	1	1	0	21	1	2	3	3	1	0	0	0	4	0	1	3	1	42	0	1	0	1	13.9667	0	2
1307	2	72	1	1	2	0	0	21	0	11	1	2	1	0	1	0	2	1	0	1	1	40	0	0	1	1	109.333	0	2
1308	2	56	1	1	2	0	0	21	0	9	3	9	1	0	1	1	1	1	0	1	1	20	0	1	1	1	90.8667	0	2
1309	2	53	2	1	2	3	0	33	13	49	3	3	1	1	0	0	4	0	1	3	1	36	1	1	0	1	65.3667	0	3
1311	2	52	1	1	2	0	0	21	0	14	3	1	1	9	9	9	9	9	9	9	9	999	9	9	9	1	214.167	0	2
1312	2	69	1	3	1	0	0	10	0	8	3	2	1	0	1	1	1	1	0	1	1	15	0	0	1	1	118.367	0	1
1313	2	42	1	1	2	0	0	21	0	15	2	1	1	0	0	0	4	0	0	4	9	999	0	1	0	1	100.133	0	2
1314	2	36	2	2	1	0	0	11	0	3	3	3	1	0	0	0	4	0	0	4	1	65	1	1	0	1	27.6	0	1
1316	2	46	1	3	3	3	0	33	14	27	2	3	1	1	1	1	1	1	0	1	1	19	0	1	1	1	108.733	0	3
1317	2	36	1	3	1	1	0	21	2	28	3	3	1	1	1	0	2	1	0	1	1	999	0	1	1	1	103.6	0	2
1318	2	73	1	1	2	0	0	21	0	24	2	9	1	9	1	1	1	1	9	9	9	999	9	9	9	1	247.7	0	2
1319	2	40	1	3	1	1	0	21	1	8	2	2	1	0	1	1	1	1	0	1	9	999	0	1	1	1	78.1667	0	2
1320	2	58	1	1	2	3	0	33	13	27	2	9	1	1	1	1	1	1	0	1	1	15	9	9	9	1	78.1	0	3
1322	2	30	2	1	2	0	0	21	0	23	3	3	1	9	0	0	4	0	0	4	9	999	1	1	9	1	130.3	0	2
1324	2	31	9	9	1	0	0	10	0	4	3	3	1	0	0	0	4	0	0	4	1	4	9	9	9	1	110.533	0	1
1325	2	48	1	1	1	1	0	21	1	19	2	2	1	0	0	0	4	0	1	3	9	999	0	1	0	1	110.133	0	2
1326	2	45	1	1	3	2	0	31	5	30	1	1	2	0	1	1	1	1	0	1	1	21	1	1	1	1	61.5333	0	3
1327	2	48	2	3	2	1	0	22	1	8	3	9	1	0	0	1	3	1	1	2	9	999	1	1	9	1	31.9	0	2
1329	2	60	1	1	1	0	0	10	999	999	9	9	1	9	0	0	4	0	1	3	1	95	0	1	0	1	68.2667	0	1
1330	2	32	1	3	3	2	0	33	999	999	2	3	1	1	0	0	4	0	1	3	1	71	1	1	0	1	29.3667	0	3
1333	2	37	1	4	1	1	0	21	2	12	2	3	1	0	1	1	1	1	0	1	1	10	1	1	1	1	101.133	0	2
1334	2	34	1	1	1	0	0	10	0	17	2	3	1	0	0	0	4	0	0	4	9	999	1	1	0	1	58.6	0	1
1335	2	66	2	1	1	2	0	33	17	25	3	3	1	1	1	0	2	1	1	2	1	2	1	1	1	1	42.5	0	3
1336	2	20	2	1	1	0	0	11	0	10	2	2	1	0	1	1	1	1	0	1	1	52	1	0	1	1	36.0667	0	1
1337	2	50	2	2	2	0	0	21	0	3	2	2	1	0	1	1	1	1	9	9	1	2	1	1	1	1	33.6333	0	2
1338	2	35	1	1	2	1	0	22	2	8	3	3	1	9	1	1	1	1	1	2	9	999	0	1	1	1	172.067	0	2
1339	2	41	1	1	3	1	0	31	7	13	2	3	2	1	1	1	1	1	9	9	9	999	1	1	1	1	145.733	0	3
1340	2	58	1	1	1	2	0	31	4	10	2	9	1	1	1	1	1	1	0	1	1	5	9	9	9	1	98.5	0	3
1341	2	56	1	1	2	1	0	22	1	6	2	3	1	1	0	0	4	0	1	3	9	999	1	1	0	1	69.6333	0	2
1342	2	45	2	2	2	1	0	22	2	19	2	9	1	1	1	1	1	1	1	2	1	1	1	1	1	1	38.8667	0	2
1343	2	80	1	2	2	0	0	21	0	1	3	9	1	0	1	1	1	1	0	1	9	999	0	0	1	1	29.2667	0	2
1345	2	47	1	1	2	2	0	33	31	41	9	9	1	1	0	0	4	0	0	4	1	40	1	1	0	1	22	0	3
1346	2	60	1	1	3	0	0	22	0	30	9	9	1	9	9	9	9	9	9	9	9	999	9	9	9	1	256.5	0	2
1348	2	61	2	2	1	1	0	21	1	16	1	2	1	0	1	1	1	1	0	1	1	999	1	1	0	1	10.3	0	2
1350	2	55	2	3	2	0	0	21	0	2	3	2	1	0	0	0	4	0	0	4	9	999	1	1	0	1	48.0333	0	2
1351	2	60	2	2	1	0	0	11	0	999	3	3	1	0	0	0	4	0	0	4	1	50	1	0	0	1	27.5667	0	1
1353	2	48	1	1	4	2	0	32	8	12	2	2	1	1	1	1	1	1	0	1	9	999	1	1	1	1	78.4	0	3
1354	2	55	1	1	2	1	0	22	2	8	2	2	1	9	1	1	1	1	9	9	9	999	0	0	1	1	197.033	0	2
1356	2	54	2	1	2	0	0	21	0	2	9	9	1	9	1	1	1	1	1	2	9	999	9	9	9	1	97.7333	0	2
1357	2	45	1	1	2	3	0	33	29	30	2	2	1	0	1	1	1	1	0	1	1	1	9	9	9	1	72.0667	0	3
1358	2	57	1	1	2	0	0	21	0	8	3	3	1	1	0	0	4	0	1	3	1	7	0	1	0	1	52.8667	0	2
1360	2	75	1	2	1	0	0	11	0	5	3	3	1	1	0	0	4	0	0	4	1	70	0	1	0	1	17.9333	0	1
1361	2	66	1	3	3	1	0	31	1	14	4	3	2	0	1	1	1	1	9	9	1	3	9	9	9	1	17.6	0	3
1363	2	42	2	1	1	0	0	10	0	7	2	3	1	0	1	1	1	1	1	2	9	999	1	0	1	1	115.633	0	1
1364	2	67	2	1	2	2	0	33	15	19	3	3	1	0	0	0	4	0	0	4	1	15	1	1	0	1	46.3	0	3
1365	2	67	1	1	2	1	0	22	3	11	3	2	1	9	1	1	1	1	9	9	9	999	1	0	1	1	195.3	0	2
1366	2	44	1	1	2	1	0	22	14	27	2	3	1	1	0	0	4	0	1	3	9	999	1	1	0	1	157.5	0	2
1368	2	68	1	1	2	0	0	21	0	999	9	3	1	9	1	1	1	1	9	9	9	999	9	9	9	1	256.867	0	2
1372	2	67	1	1	2	0	0	21	0	26	9	9	1	9	9	9	9	9	9	9	9	999	0	0	1	1	222.8	0	2
1373	2	70	1	1	2	0	0	21	0	5	2	2	1	0	0	0	4	0	9	9	9	999	9	1	1	1	209.6	0	2
1374	2	60	1	1	2	3	0	33	4	25	3	3	1	1	1	0	2	1	0	1	1	10	1	1	1	1	62.8667	0	3
1375	2	59	1	1	2	1	0	22	6	999	9	9	1	9	9	9	9	9	9	9	9	999	9	9	9	1	234.933	0	2
1376	2	42	2	1	2	0	0	21	0	8	1	3	1	0	1	1	1	1	0	1	9	999	1	1	1	1	135.233	0	2
1377	2	31	2	1	1	1	0	21	1	27	2	2	1	0	1	1	1	1	0	1	1	15	1	1	1	1	115.467	0	2
1378	2	36	1	4	1	0	0	10	0	2	2	9	1	1	1	1	1	1	0	1	0	999	0	1	1	1	102.933	0	1
1379	2	77	1	2	2	0	0	21	0	1	2	2	1	1	0	0	4	0	1	3	1	20	0	0	0	1	51.8	0	2
1381	2	36	2	1	2	1	0	22	1	14	9	1	1	9	1	1	1	1	0	1	9	999	0	1	1	1	113.6	0	2
1383	2	65	1	4	2	0	0	21	0	3	3	3	1	1	1	1	1	1	0	1	1	70	9	9	9	1	89.5	0	2
1384	2	61	1	3	1	1	0	21	1	19	2	2	1	0	1	0	2	1	0	1	1	50	1	1	1	1	3.93333	0	2
1386	2	46	1	1	1	0	0	10	0	16	2	9	1	1	1	1	1	1	0	1	9	999	0	1	1	1	153.367	0	1
1387	2	63	2	1	1	1	0	21	2	14	3	9	1	1	0	0	4	0	0	4	1	20	1	1	0	1	128	0	2
1388	2	40	2	1	1	1	0	21	1	17	2	2	1	1	1	1	1	1	0	1	1	20	1	1	1	1	79.0667	0	2
1389	2	36	1	1	3	1	0	31	3	9	3	3	1	1	1	0	2	1	0	1	9	999	1	1	1	1	78.3667	0	3
1390	2	999	1	1	2	3	0	33	14	33	3	3	1	9	1	1	1	1	9	9	9	999	9	9	9	1	73.4	0	3
1391	2	67	1	3	2	0	0	21	0	22	3	3	1	0	0	0	4	0	0	4	9	999	0	1	0	1	59.4333	0	2
1392	2	62	1	2	1	0	0	10	0	3	2	2	1	0	0	0	4	0	0	4	9	999	0	1	0	1	50.7	0	1
1393	2	73	1	1	4	0	0	32	0	8	9	9	1	1	0	0	4	0	1	3	1	40	1	1	0	1	26.0333	0	3
1394	2	49	2	1	1	2	0	31	5	12	9	3	1	1	1	1	1	1	0	1	9	999	1	1	9	1	125.2	0	3
1395	2	60	1	3	2	1	0	22	1	10	3	3	1	1	0	0	4	0	0	4	1	20	9	1	0	1	73.2	0	2
1396	2	65	1	1	2	0	0	21	0	7	9	9	1	0	9	9	9	9	9	9	9	999	0	1	1	1	227.733	0	2
1397	2	999	1	1	2	3	0	33	17	17	3	3	1	9	1	1	1	1	0	1	9	999	1	1	1	1	95.9667	0	3
1398	2	35	1	1	3	1	0	31	8	15	2	3	1	1	0	0	4	0	1	3	1	10	1	1	0	1	86	0	3
1399	2	46	2	1	1	3	0	33	21	33	2	2	1	0	1	1	1	1	1	2	9	999	1	1	1	1	74.5667	0	3
1401	2	43	1	1	2	0	0	21	0	22	9	9	1	9	9	9	9	9	9	9	9	999	0	1	0	1	232.733	0	2
1402	2	40	1	1	1	0	0	10	0	21	3	3	1	9	0	1	3	1	0	1	9	999	0	0	1	1	160.3	0	1
1403	2	41	1	1	1	0	0	10	0	24	3	9	1	9	0	0	4	0	0	4	9	999	0	1	0	1	145.8	0	1
1406	2	43	2	1	1	1	0	21	6	7	2	2	1	1	9	9	9	9	9	9	9	999	1	1	1	1	154.733	0	2
1407	2	72	1	4	1	0	0	10	999	999	1	9	1	1	9	9	9	9	9	9	9	999	0	0	1	1	136.333	0	1
1408	2	52	2	1	2	2	0	31	4	7	9	9	1	1	1	1	1	1	0	1	9	999	1	1	1	1	76.7667	0	3
1410	1	77	1	1	2	2	0	31	1	15	2	2	1	1	1	0	2	1	0	1	9	999	0	1	1	1	133.167	0	3
1411	2	42	1	1	3	2	0	31	8	11	2	2	1	1	1	0	2	1	9	9	9	999	9	9	9	1	122.867	0	3
1412	2	45	2	2	1	0	0	10	0	3	2	2	1	0	1	0	2	1	0	1	9	999	1	1	1	1	87.9667	0	1
1413	2	45	2	2	1	0	0	10	0	3	1	1	1	0	1	0	2	1	0	1	9	999	1	1	1	1	87.9667	0	1
1415	2	45	1	1	2	1	0	22	6	16	1	9	1	1	0	1	3	1	0	1	1	30	1	1	0	1	135.567	0	2
1416	2	73	2	1	1	0	0	10	0	3	2	2	1	1	1	1	1	1	0	1	1	15	1	9	1	1	73.7333	0	1
1417	2	35	2	1	2	1	0	22	1	4	3	3	1	1	0	0	4	0	0	4	1	50	9	9	9	1	61.3	0	2
1418	2	48	2	2	1	0	0	11	0	4	3	3	1	1	0	0	4	0	0	4	1	77	1	1	0	1	15.7667	0	1
1419	2	38	1	1	1	3	0	33	12	22	3	3	1	1	1	1	1	1	0	1	9	999	1	1	9	1	128.967	0	3
1420	2	999	1	1	2	0	0	21	0	16	3	3	1	9	1	1	1	1	9	9	9	999	9	9	1	1	99.5333	0	2
1421	2	37	2	4	2	0	0	21	0	13	9	9	1	0	1	1	1	1	0	1	1	5	1	0	1	1	69.8333	0	2
1422	1	85	1	1	2	1	0	22	1	14	3	2	1	0	1	1	1	1	0	1	1	10	9	9	9	1	61.2333	0	2
1424	2	64	1	3	2	2	0	33	19	19	3	3	1	0	0	0	4	0	1	3	1	10	1	1	0	1	21.8	0	3
1425	2	52	1	1	2	2	0	31	4	41	2	2	1	1	1	0	2	1	0	1	9	999	1	1	1	1	107.767	0	3
1426	2	36	1	1	2	2	0	33	16	31	3	3	1	0	0	0	4	0	1	3	9	999	1	0	0	1	30.3333	0	3
1428	2	42	2	1	1	0	0	11	0	17	3	3	1	0	0	0	4	0	0	4	1	80	9	9	9	1	25.0667	0	1
1430	2	34	2	2	2	0	0	21	0	2	3	3	1	1	0	0	4	0	9	9	1	20	9	9	9	1	23.4	0	2
1431	2	62	1	1	2	0	0	21	0	18	3	3	1	0	0	1	3	1	1	2	9	999	0	1	9	1	80.7667	0	2
1432	2	43	2	1	1	0	0	10	0	5	2	2	1	0	1	0	2	1	0	1	9	999	1	0	0	1	63.2333	0	1
1433	2	50	1	2	3	2	0	33	10	12	3	3	1	9	1	1	1	1	9	9	9	999	1	1	1	1	21.8667	0	3
1434	2	49	1	1	2	1	0	22	6	7	1	9	1	0	1	1	1	1	0	1	1	5	1	1	1	1	154.633	0	2
1435	2	37	1	1	2	2	0	31	5	12	9	9	1	0	0	0	4	0	0	4	1	30	0	1	9	1	133.6	0	3
1436	2	34	1	3	2	2	0	31	6	13	3	2	1	0	1	1	1	1	0	1	9	999	1	1	1	1	49.1333	0	3
1437	2	56	1	2	1	0	0	11	0	3	3	3	1	1	0	0	4	0	1	3	1	25	0	1	0	1	13.0333	0	1
1438	2	57	1	1	2	2	0	31	6	11	2	9	1	1	1	1	1	1	0	1	1	10	0	1	1	1	93.9667	0	3
1439	2	49	1	3	2	1	0	22	1	12	3	3	1	1	0	0	4	0	1	3	1	40	1	1	1	1	87.9333	0	2
1440	2	43	1	2	3	2	0	33	11	39	3	2	1	1	0	9	9	9	0	9	1	50	9	9	9	1	44.7333	0	3
1443	2	43	1	1	2	1	0	22	3	35	2	9	1	1	1	1	1	1	0	1	1	30	0	0	0	1	109.733	0	2
1444	2	43	2	1	1	0	0	10	0	5	3	3	1	1	1	1	1	1	0	1	1	15	0	0	0	1	79.9667	0	1
1445	2	72	1	1	1	0	0	11	0	10	1	1	1	1	1	1	1	1	1	2	1	8	0	0	1	1	18.1667	0	1
1449	2	40	1	1	2	1	0	22	2	13	3	3	1	1	0	0	4	0	1	3	9	999	0	1	0	1	131.367	0	2
1450	2	44	1	1	1	0	0	10	0	3	9	9	1	9	1	1	1	1	0	1	9	999	9	9	9	1	83.5333	0	1
1451	2	71	1	1	2	0	0	21	0	19	3	9	1	0	1	0	2	1	1	2	9	999	0	1	9	1	74.5333	0	2
1452	2	56	1	1	1	2	0	33	20	33	3	9	1	9	0	0	4	0	0	4	1	67	9	1	0	1	35.8	0	3
1453	2	54	2	1	2	2	0	31	4	23	3	2	1	1	0	0	4	0	1	3	1	20	9	9	9	1	127.033	0	3
1454	2	45	2	2	2	0	0	21	0	1	3	9	1	0	0	0	4	0	1	3	1	10	9	9	9	1	35.3333	0	2
1455	2	45	2	2	2	0	0	21	0	1	3	9	1	0	0	0	4	0	1	3	1	10	1	1	0	1	35.3333	0	2
1456	2	53	1	1	3	1	0	31	3	9	9	9	1	1	0	0	4	0	9	9	9	999	9	1	1	1	252.867	0	3
1457	2	77	9	9	2	0	0	21	0	20	2	2	1	9	1	1	1	1	0	1	9	999	0	0	1	1	133.267	0	2
1458	2	39	1	1	3	3	0	33	12	14	3	9	1	9	1	1	1	1	0	1	0	999	0	1	1	1	114.067	0	3
1459	2	34	1	1	3	2	0	31	16	18	2	3	1	0	1	1	1	1	0	1	9	999	9	1	9	1	112.4	0	3
1460	2	55	1	1	1	3	0	33	17	34	2	2	1	1	1	1	1	1	1	2	9	999	9	1	9	1	100.3	0	3
1461	2	50	2	1	1	0	0	10	0	7	9	9	1	1	0	0	4	0	1	3	1	7	1	0	0	1	98.4333	0	1
1462	2	41	2	2	2	0	0	21	0	1	3	3	1	0	0	1	3	1	0	1	9	999	1	1	1	1	57.2333	0	2
1463	2	58	1	1	1	0	0	10	0	13	1	1	1	0	0	0	4	0	0	4	9	999	0	0	1	1	138.033	0	1
1464	2	54	2	3	1	1	0	21	1	21	2	3	1	0	0	0	4	0	1	3	1	20	1	1	0	1	61.1333	0	2
1465	2	65	2	2	1	0	0	11	0	8	2	2	1	0	1	1	1	1	0	1	1	5	1	0	0	1	12.9667	0	1
1466	2	62	2	1	2	1	0	22	2	37	3	9	1	9	9	9	9	9	9	9	9	999	1	1	1	1	224.633	0	2
1467	2	41	1	1	3	1	0	31	18	22	2	2	1	1	1	1	1	1	0	1	1	15	1	1	1	1	139.733	0	3
1468	2	76	1	1	2	0	0	21	0	5	3	3	1	0	1	1	1	1	0	1	1	20	0	0	1	1	53.2667	0	2
1469	2	50	1	3	1	2	0	31	5	13	3	3	1	1	0	0	4	0	0	4	1	30	0	1	9	1	50.7667	0	3
1470	2	29	2	3	2	1	0	22	2	9	2	2	1	1	1	0	2	1	0	1	9	999	1	1	1	1	50.1	0	2
1471	2	47	1	3	2	0	0	21	0	5	3	3	1	0	0	0	4	0	9	9	1	15	0	0	0	1	6.36667	0	2
1473	2	45	1	3	3	1	0	31	2	12	3	3	1	1	1	0	2	1	0	1	1	5	9	1	9	1	130.467	0	3
1475	2	85	1	1	1	0	0	10	0	12	2	2	1	0	1	1	1	1	0	1	1	5	0	0	0	1	134.1	0	1
1476	2	46	1	3	1	0	0	10	0	19	2	2	1	9	1	1	1	1	1	2	9	999	0	1	9	1	103.9	0	1
1478	2	48	1	1	1	0	0	11	0	4	2	2	1	0	1	0	2	1	0	1	1	5	0	1	1	1	44.1667	0	1
1480	2	75	2	3	1	1	0	21	1	14	3	2	1	1	1	1	1	1	1	2	1	11	0	0	1	1	12.9667	0	2
1481	2	71	2	1	1	0	0	10	0	13	4	1	1	0	1	1	1	1	0	1	9	999	1	1	9	1	132.267	0	1
1483	2	62	1	1	1	0	0	10	0	12	9	9	1	9	0	0	4	0	9	9	9	999	9	9	9	1	191.533	0	1
1485	2	48	2	1	1	0	0	10	0	14	3	3	1	9	1	1	1	1	0	1	9	999	1	1	1	1	109.4	0	1
1486	2	42	1	3	2	2	0	31	4	7	2	2	1	1	1	1	1	1	0	1	1	10	1	1	1	1	67.4333	0	3
1488	2	62	2	1	2	0	0	21	0	10	2	2	1	0	1	0	2	1	9	9	9	999	0	0	1	1	176.1	0	2
1489	2	44	2	1	1	0	0	10	0	7	3	3	1	0	0	0	4	0	0	4	1	35	1	1	0	1	137.133	0	1
1490	2	48	1	1	2	3	0	33	21	24	3	9	1	1	1	1	1	1	0	1	1	15	0	1	1	1	93.0333	0	3
1491	2	70	1	1	2	0	0	21	0	11	3	9	1	1	0	0	4	0	0	4	1	10	0	1	0	1	92.8	0	2
1493	2	50	2	1	1	2	0	31	7	15	2	2	1	1	1	1	1	1	0	1	1	10	1	1	9	1	69.0667	0	3
1494	2	43	2	1	2	1	0	22	1	24	3	3	1	1	0	0	4	0	1	3	1	88	1	1	0	1	62.3	0	2
1495	2	46	2	2	1	0	0	11	0	5	3	3	1	1	1	1	1	1	0	1	1	40	1	1	1	1	45.0333	0	1
1498	2	45	1	1	3	3	0	33	50	57	3	3	1	0	1	1	1	1	0	1	9	999	1	1	1	1	76.0333	0	3
1499	2	35	1	1	2	3	0	33	44	44	2	3	1	1	1	1	1	1	0	1	1	21	1	1	1	1	72.7333	0	3
1500	2	52	1	1	2	0	0	21	0	4	3	3	1	1	1	1	1	1	0	1	9	999	0	1	1	1	57.8	0	2
1501	2	49	1	1	1	0	0	11	0	12	2	3	1	0	0	0	4	0	0	4	9	999	0	9	9	1	45.8333	0	1
1504	2	27	2	1	3	0	0	22	0	6	9	9	1	9	9	9	9	9	9	9	9	999	1	1	9	1	131.067	0	2
1505	2	41	1	1	2	0	0	21	0	15	2	9	1	9	0	0	4	0	1	3	1	40	0	1	0	1	126.3	0	2
1506	2	39	1	1	2	2	0	31	8	9	2	3	1	0	1	1	1	1	0	1	9	999	1	1	1	1	108.9	0	3
1507	2	48	2	3	1	0	0	10	0	5	2	2	1	0	0	0	4	0	0	4	9	999	1	1	0	1	95.4667	0	1
1508	2	76	1	3	2	0	0	21	0	23	3	9	2	0	1	1	1	1	1	2	1	30	0	0	1	1	55	0	2
1509	2	37	2	1	1	1	0	21	1	9	3	3	1	1	0	0	4	0	1	3	9	999	1	1	0	1	46.2333	0	2
1510	2	70	1	1	2	1	0	22	3	21	2	9	1	9	1	0	2	1	9	9	9	999	0	0	1	1	207.7	0	2
1512	2	44	1	1	3	2	0	31	7	26	2	2	1	1	1	1	1	1	1	2	9	999	1	1	1	1	169	0	3
1513	2	35	2	1	1	0	0	10	0	9	3	3	1	0	0	0	4	0	0	4	9	999	1	1	0	1	69.3333	0	1
1514	2	50	1	3	3	2	0	31	5	14	2	2	1	0	1	1	1	1	0	1	0	999	1	1	1	1	51.4	0	3
1515	2	39	2	3	2	1	0	22	1	17	2	2	1	0	1	1	1	1	0	1	9	999	1	1	1	1	32.6667	0	2
1516	2	33	2	1	4	2	0	33	10	13	3	3	1	1	0	0	4	0	9	9	1	70	9	9	9	1	27.3	0	3
1517	2	33	1	4	4	2	0	33	999	999	3	3	1	1	0	0	4	0	9	9	1	70	9	9	9	1	23.7	0	3
1518	2	46	1	1	2	0	0	21	999	22	3	9	1	9	1	0	2	1	0	1	9	999	0	1	0	1	178.267	0	2
1520	2	49	2	1	2	3	0	33	11	27	3	2	1	0	1	1	1	1	0	1	9	999	1	1	9	1	60.8667	0	3
1521	2	32	1	1	2	0	0	21	0	12	3	3	1	1	0	0	4	0	0	4	9	999	0	1	0	1	40.8	0	2
1522	2	53	2	1	2	0	0	21	0	999	3	3	1	0	0	0	4	0	0	4	1	90	1	1	0	1	18.2333	0	2
1524	2	40	1	1	1	0	0	10	0	21	9	9	1	9	1	1	1	1	9	9	9	999	0	1	1	1	192	0	1
1525	2	42	2	1	1	0	0	10	0	30	9	1	1	9	0	0	4	0	0	4	9	999	1	1	0	1	117.8	0	1
1527	2	62	2	1	1	3	0	33	17	21	9	9	1	1	1	1	1	1	1	2	9	999	1	1	1	1	85.3333	0	3
1528	2	71	1	1	2	0	0	21	0	8	3	9	1	0	0	0	4	0	1	3	1	70	0	0	0	1	79.2667	0	2
1529	2	74	1	4	2	1	0	22	3	12	3	2	1	1	0	0	4	0	1	3	1	40	0	0	1	1	41.0667	0	2
1530	2	69	1	1	2	0	0	21	999	999	3	9	1	0	0	0	4	0	0	4	1	70	0	1	1	1	123.2	0	2
1531	2	66	1	1	1	2	0	31	5	24	2	3	1	1	1	1	1	1	0	1	9	999	0	1	1	1	114.7	0	3
1532	2	999	2	1	1	0	0	10	0	8	3	3	1	9	1	0	2	1	9	9	9	999	1	1	1	1	89.3333	0	1
1533	2	80	2	1	2	0	0	21	0	16	2	2	1	0	1	1	1	1	0	1	1	15	9	9	9	1	71.6	0	2
1534	2	72	1	1	3	3	0	33	45	45	9	3	2	1	1	1	1	1	0	1	1	3	1	1	9	1	70.2	0	3
1535	2	78	1	1	1	0	0	10	0	15	2	2	1	1	1	1	1	1	0	1	0	999	9	9	9	1	129.033	0	1
1536	2	69	1	1	2	0	0	21	0	13	9	9	1	9	1	0	2	1	0	1	9	999	0	0	1	1	102.3	0	2
1537	2	53	1	3	2	3	0	33	13	18	2	2	1	1	0	0	4	0	1	3	1	20	1	1	0	1	47.8	0	3
1540	2	50	2	1	2	0	0	21	0	11	1	1	1	0	0	0	4	0	0	4	9	999	1	1	1	1	105.6	0	2
1541	2	65	1	1	2	1	0	22	3	14	2	3	1	1	0	0	4	0	1	3	9	999	1	1	9	1	102.833	0	2
1542	2	54	1	1	1	1	0	21	2	17	1	2	1	0	1	0	2	1	0	1	1	5	0	1	1	1	99.7333	0	2
1543	2	43	1	4	2	0	0	21	0	11	3	3	1	0	1	1	1	1	0	1	1	999	0	1	9	1	98.4	0	2
1544	2	999	1	1	2	0	0	21	0	30	3	3	1	9	0	0	4	0	0	4	9	999	9	1	9	1	94.8667	0	2
1545	2	82	1	3	2	1	0	22	3	7	2	2	1	0	1	1	1	1	0	1	1	10	0	0	1	1	78.4667	0	2
1546	2	68	1	1	2	3	0	33	999	999	3	3	1	9	0	0	4	0	1	3	1	20	9	1	9	1	61.5	0	3
1547	2	59	1	1	1	3	0	33	12	15	2	3	1	1	0	0	4	0	1	3	1	70	1	1	0	1	47.8	0	3
1548	2	64	2	1	1	1	0	21	3	4	2	3	1	0	0	0	4	0	0	4	9	999	1	1	0	1	13.6	0	2
1551	2	34	1	1	2	0	0	21	0	18	2	1	2	9	9	9	9	9	9	9	9	999	1	1	1	1	195.6	0	2
1554	2	72	1	1	2	0	0	21	0	32	2	3	1	1	0	0	4	0	0	4	1	90	0	1	9	1	42.3667	0	2
1555	2	42	1	1	3	2	0	33	14	18	3	3	1	1	0	0	4	0	0	4	1	57	1	1	0	1	11.3	0	3
1556	2	59	1	1	2	1	0	22	3	999	9	9	1	9	9	9	9	9	9	9	9	999	9	9	9	1	261.167	0	2
1557	2	37	1	1	2	1	0	22	5	18	2	9	1	9	0	0	4	0	0	4	1	40	1	1	9	1	133.3	0	2
1559	2	44	1	3	2	0	0	21	0	6	2	2	1	0	0	1	3	1	0	1	9	999	0	0	1	1	58.6667	0	2
1560	2	43	1	1	1	0	0	10	0	11	3	3	1	1	1	1	1	1	1	2	1	3	1	1	1	1	50.4333	0	1
1561	2	41	2	1	2	2	0	33	17	17	2	3	1	1	1	1	1	1	1	2	1	18	1	1	1	1	45.7333	0	3
1562	2	78	1	3	2	0	0	21	0	7	3	3	1	0	0	0	4	0	0	4	9	999	0	0	0	1	30.3	0	2
1565	2	56	1	4	3	2	0	33	999	999	3	3	1	1	1	0	2	1	0	1	1	5	1	1	1	1	12.4	0	3
1566	2	67	1	1	2	0	0	21	0	24	2	3	1	0	1	1	1	1	0	1	9	999	0	1	1	1	130.667	0	2
1567	2	34	1	1	2	2	0	33	10	11	2	3	1	1	0	0	4	0	0	4	1	70	1	1	9	1	41.4667	0	3
1569	2	33	1	1	2	1	0	22	2	12	9	9	1	9	1	1	1	1	9	9	9	999	9	9	9	1	170.5	0	2
1570	2	60	2	1	1	0	0	11	0	6	3	2	1	0	1	0	2	1	0	1	1	15	1	1	1	1	44	0	1
1571	2	64	1	3	2	2	0	33	13	23	3	3	1	1	1	1	1	1	0	1	1	20	1	1	1	1	26.2667	0	3
1572	2	64	2	2	1	0	0	11	0	5	2	2	1	0	1	1	1	1	0	1	1	20	1	1	1	1	26.2667	0	1
1573	2	33	2	1	1	1	0	21	1	16	2	2	1	1	1	1	1	1	0	1	1	10	9	9	9	1	70.3	0	2
1574	2	68	2	4	1	0	0	10	0	999	2	2	1	0	1	1	1	1	0	1	1	5	1	0	1	1	49.6667	0	1
1575	2	32	1	1	4	2	0	32	9	10	1	4	1	9	3	3	9	9	9	9	9	999	1	1	1	1	114.867	0	3
1576	2	44	2	3	1	1	0	21	2	19	2	2	1	1	1	1	1	1	0	1	1	20	1	1	1	1	45.3667	0	2
1579	2	62	1	1	1	0	0	10	0	24	2	9	1	9	9	9	9	9	9	9	9	999	9	9	9	1	172.9	0	1
1580	2	58	1	1	1	0	0	10	0	12	2	2	1	1	1	1	1	1	9	9	9	999	9	9	9	1	117.6	0	1
1581	2	42	9	9	2	2	0	31	999	999	9	9	2	0	1	1	1	1	0	1	9	999	1	1	9	1	116.467	0	3
1583	2	45	1	1	1	0	0	10	0	23	2	9	1	1	1	1	1	1	0	1	1	999	0	1	1	1	73.4333	0	1
1584	2	44	1	1	4	2	0	32	7	14	3	3	1	1	1	0	2	1	0	1	1	16	1	1	1	1	52.9	0	3
1585	2	39	1	1	3	1	0	31	2	3	3	3	1	1	0	0	4	0	1	3	9	999	1	1	0	1	35.0333	0	3
1586	2	53	2	3	1	1	0	21	1	14	3	3	1	0	1	0	2	1	1	2	1	64	1	1	1	1	13.3333	0	2
1587	2	56	2	1	2	1	0	22	3	27	2	2	1	1	1	1	1	1	0	1	0	999	9	9	9	1	59.4667	0	2
1588	2	69	1	1	1	0	0	10	0	999	9	9	1	9	9	9	9	9	9	9	9	999	9	9	9	1	207.9	0	1
1589	2	33	2	1	1	0	0	10	0	16	9	9	1	0	0	0	4	0	0	4	9	999	9	9	9	1	149.433	0	1
1590	2	55	1	1	2	3	0	33	0	999	2	2	1	0	1	1	1	1	0	1	1	40	9	1	9	1	86.7	0	3
1591	2	39	1	3	3	1	0	31	2	9	2	2	1	0	1	0	2	1	0	1	9	999	1	1	1	1	72.8	0	3
1592	2	43	1	1	2	2	0	33	21	27	3	2	1	1	0	0	4	0	0	4	9	999	1	1	0	1	23.0667	0	3
1593	2	33	1	1	1	0	0	10	0	11	1	9	2	0	1	1	1	1	0	1	9	999	0	1	0	1	136.1	0	1
1595	2	55	2	1	2	3	0	33	2	10	2	2	1	1	1	1	1	1	0	1	1	10	1	1	1	1	67.9333	0	3
1596	2	59	1	1	3	1	0	31	3	8	3	9	1	9	1	1	1	1	1	2	1	20	9	1	1	1	45.9	0	3
1598	2	76	1	1	2	2	0	33	22	25	9	9	1	9	0	0	4	0	0	4	9	999	1	1	0	1	16.2	0	3
1600	2	33	1	1	2	0	0	21	0	21	2	2	1	9	0	0	4	0	1	3	9	999	0	1	0	1	134.867	0	2
1601	2	61	2	4	2	1	0	22	1	28	2	2	1	1	1	1	1	1	1	2	9	999	1	1	1	1	92.3	0	2
1603	2	44	1	1	2	3	0	33	13	13	2	2	1	1	1	1	1	1	0	1	9	999	1	1	1	1	77.1333	0	3
1604	2	31	2	2	2	1	0	22	1	4	3	3	1	1	1	0	2	1	0	1	9	999	1	1	0	1	66.0333	0	2
1605	2	51	1	1	2	0	0	21	13	13	3	3	1	1	0	0	4	0	0	4	1	3	1	1	0	1	25.4667	0	2
1606	2	29	1	1	2	0	0	21	0	13	1	2	1	0	1	0	2	1	0	1	9	999	9	1	1	1	97.7667	0	2
1607	2	61	2	2	1	0	0	11	0	3	3	3	1	0	0	0	4	0	0	4	1	70	1	0	0	1	4.16667	0	1
1609	2	54	2	2	1	0	0	10	0	7	9	9	2	9	1	0	2	1	0	1	9	999	1	1	1	1	113.9	0	1
1610	2	48	2	3	2	1	0	22	1	13	3	3	1	0	0	0	4	0	0	4	9	999	1	1	0	1	97	0	2
1613	2	49	2	1	1	0	0	10	0	1	2	2	1	0	0	0	4	0	0	4	9	999	1	0	0	1	50.3667	0	1
1616	2	62	1	2	1	0	0	11	0	3	3	3	1	1	0	0	4	0	1	3	1	15	0	1	0	1	42.9333	0	1
1617	2	63	1	1	1	1	0	21	2	15	9	9	1	9	9	9	9	9	9	9	9	999	0	1	1	1	196.6	0	2
1618	2	46	2	1	1	0	0	10	0	31	1	2	1	0	1	1	1	1	0	1	1	15	1	1	1	1	194.6	0	1
1619	2	66	1	1	1	0	0	10	0	21	2	2	1	0	0	1	3	1	0	1	9	999	9	0	1	1	162.867	0	1
1620	2	53	1	1	3	3	0	33	10	16	3	3	1	1	0	0	4	0	1	3	9	999	1	1	0	1	129.5	0	3
1621	2	69	2	1	2	1	0	22	2	24	3	3	1	1	1	1	1	1	0	1	9	999	1	1	1	1	51.6667	0	2
1622	2	46	2	2	2	0	0	21	0	5	3	3	1	0	0	0	4	0	1	3	1	60	1	1	0	1	11.4333	0	2
1623	2	54	2	2	1	0	0	11	0	2	3	3	1	1	0	0	4	0	0	4	1	30	9	9	9	1	20.4667	0	1
1624	2	59	1	3	2	2	0	31	8	11	2	2	1	1	1	1	1	1	0	1	1	999	0	1	1	1	141.267	0	3
1625	2	36	2	1	1	0	0	10	0	5	2	3	1	0	0	0	4	0	0	4	9	999	0	1	0	1	72.9	0	1
1626	2	46	2	3	2	1	0	22	2	23	1	3	1	1	0	0	4	0	0	4	1	52	1	1	1	1	15	0	2
1627	2	46	2	2	1	0	0	11	0	1	1	1	1	9	0	0	4	0	0	4	9	999	1	1	1	1	15	0	1
1628	2	32	2	1	2	0	0	21	0	10	3	9	1	1	0	0	4	0	1	3	1	999	9	1	9	1	80.3333	0	2
1630	1	77	1	3	1	1	0	21	1	16	3	3	1	0	1	1	1	1	0	1	9	999	0	1	1	1	66.7333	0	2
1632	2	47	1	3	1	1	0	21	1	21	2	2	1	1	1	1	1	1	0	1	9	999	0	1	1	1	94.1	0	2
1633	2	36	2	1	2	1	0	22	2	26	2	2	1	1	1	1	1	1	0	1	1	15	1	1	1	1	90.0333	0	2
1634	2	54	1	1	2	3	0	33	13	32	9	2	1	1	0	0	4	0	1	3	1	999	1	1	0	1	68.9	0	3
1636	2	67	1	3	1	1	0	21	2	11	3	3	1	0	1	1	1	1	1	2	9	999	0	1	0	1	38.5333	0	2
1640	2	57	2	3	1	1	0	21	2	12	3	3	1	0	1	1	1	1	0	1	1	28	1	0	0	1	24.5333	0	2
1642	2	56	1	1	2	0	0	21	0	14	9	9	1	9	9	9	9	9	9	9	9	999	0	0	1	1	204.867	0	2
1643	2	46	1	1	2	0	0	21	0	8	2	9	1	9	0	0	4	0	0	4	9	999	0	1	0	1	143.133	0	2
1644	2	76	2	1	1	0	0	10	0	11	1	9	1	0	1	1	1	1	0	1	1	30	9	0	1	1	115.7	0	1
1648	2	41	1	1	1	2	0	31	5	19	2	2	1	0	1	1	1	1	0	1	9	999	0	1	1	1	127.1	0	3
1649	2	33	1	3	2	0	0	21	999	999	2	2	1	1	1	1	1	1	0	1	9	999	0	1	1	1	80.6	0	2
1651	2	45	2	1	2	2	0	31	6	21	2	9	1	0	1	1	1	1	0	1	9	999	1	1	1	1	63.6	0	3
1652	2	69	1	1	1	1	0	21	3	22	2	2	1	1	1	0	2	1	1	2	9	999	0	1	1	1	60.3	0	2
1653	2	36	1	1	2	2	0	33	14	14	2	2	1	1	0	0	4	0	0	4	1	30	9	9	9	1	23.4	0	3
1655	2	73	1	1	1	1	0	21	1	9	2	2	1	1	1	0	2	1	9	9	9	999	9	9	9	1	126.6	0	2
1656	2	47	2	2	1	1	0	21	1	2	2	3	1	1	1	1	1	1	0	1	9	999	1	1	1	1	86.4333	0	2
1657	2	52	1	1	1	1	0	21	1	19	2	3	1	0	0	0	4	0	0	4	9	999	0	1	0	1	95.8667	0	2
1658	2	74	2	1	2	0	0	21	999	999	2	9	1	0	0	0	4	0	0	4	1	5	9	9	9	1	90.8333	0	2
1659	2	55	1	3	2	2	0	31	8	16	2	3	1	0	1	0	2	1	0	1	9	999	0	1	1	1	74.2333	0	3
1660	2	58	1	3	2	2	0	31	8	20	3	3	1	1	0	0	4	0	1	3	1	42	0	1	0	1	69.0333	0	3
1661	2	60	1	1	4	3	0	33	999	999	3	3	1	9	0	0	4	0	1	3	9	999	1	1	1	1	53.4667	0	3
1663	2	74	1	1	1	0	0	10	0	12	1	1	1	0	1	1	1	1	9	9	9	999	0	0	1	1	147.967	0	1
1664	2	34	2	1	2	1	0	22	10	43	2	2	1	1	1	0	2	1	9	9	1	5	9	9	9	1	139	0	2
1665	2	56	1	1	2	1	0	22	15	21	2	2	1	9	1	1	1	1	0	1	9	999	1	1	1	1	109.433	0	2
1666	2	49	2	1	1	0	0	10	0	3	3	2	1	0	0	0	4	0	0	4	1	70	1	1	0	1	48.0333	0	1
1667	2	43	1	1	2	1	0	22	7	17	3	9	1	1	1	1	1	1	0	1	9	999	0	1	1	1	166.833	0	2
1668	2	61	1	1	2	2	0	31	6	15	2	9	1	1	3	3	9	9	9	9	9	999	0	1	0	1	98.8667	0	3
1669	2	39	2	2	2	0	0	21	0	4	2	2	1	0	0	0	4	0	0	4	9	999	1	1	0	1	62.7333	0	2
1670	2	66	1	3	3	1	0	31	1	15	2	2	1	0	1	0	2	1	1	2	9	999	1	1	1	1	25.0333	0	3
1672	2	70	1	1	2	0	0	21	0	16	2	2	1	9	1	0	2	1	9	9	1	999	9	9	1	1	83.5667	0	2
1675	2	78	2	4	1	0	0	10	999	999	9	9	1	9	1	1	1	1	1	2	9	999	0	0	1	1	145	0	1
1676	2	999	2	1	2	0	0	21	0	6	3	3	1	9	1	1	1	1	0	1	9	999	1	1	1	1	85.2333	0	2
1677	2	64	1	1	2	0	0	21	0	16	3	2	1	1	9	9	9	9	9	9	9	999	9	9	9	1	69.2	0	2
1678	2	86	2	2	1	0	0	10	0	999	3	3	1	1	0	0	4	0	0	4	9	999	0	0	0	1	49.4667	0	1
1680	2	77	1	3	2	3	0	22	1	14	2	2	1	1	1	1	1	1	0	1	0	999	0	1	1	1	11.0333	0	2
1681	2	60	1	1	2	1	0	22	3	28	9	2	1	9	9	9	9	9	9	9	9	999	0	1	1	1	147.233	0	2
1685	2	77	1	1	1	0	0	10	0	8	3	3	1	9	0	0	4	0	0	4	9	999	0	0	0	1	102.8	0	1
1687	2	69	1	1	2	0	0	21	0	12	9	9	1	0	1	0	2	1	0	1	9	999	0	1	1	1	121.8	0	2
1688	2	64	1	1	2	0	0	21	0	10	3	3	1	0	0	0	4	0	0	4	9	999	9	9	9	1	114.5	0	2
1689	2	47	1	1	2	2	0	31	7	7	2	2	1	1	1	0	2	1	0	1	1	15	0	1	1	1	74.9	0	3
1690	2	47	1	1	3	3	0	33	19	34	2	1	1	1	1	1	1	1	0	1	9	999	1	1	1	1	72.3	0	3
1692	2	69	1	1	2	0	0	21	0	20	2	3	1	1	0	0	4	0	0	4	9	999	0	1	9	1	81.3667	0	2
1693	2	46	1	4	2	0	0	21	0	3	2	9	1	1	1	1	1	1	0	1	9	999	0	1	1	1	64.3667	0	2
1694	2	67	2	3	2	0	0	21	0	20	3	3	1	0	0	0	4	0	0	4	9	999	1	1	0	1	163.6	0	2
1695	2	47	1	1	2	0	0	21	0	28	2	9	1	0	3	3	9	9	9	9	9	999	0	1	1	1	125.233	0	2
1696	2	54	1	1	2	2	0	31	5	14	3	3	1	0	0	1	3	1	0	1	0	999	9	1	9	1	106.7	0	3
1697	2	48	2	1	1	0	0	11	0	15	2	2	1	0	0	0	4	0	0	4	1	50	1	1	9	1	45.2	0	1
1698	2	74	1	3	1	0	0	11	0	2	1	1	1	0	1	1	1	1	0	1	9	999	0	0	1	1	40	0	1
1700	2	49	1	4	1	0	0	10	0	2	3	3	1	0	9	9	9	9	9	9	9	999	0	1	9	1	98.7667	0	1
1701	2	55	1	1	2	1	0	22	2	21	3	9	1	0	1	1	1	1	0	1	9	999	0	1	1	1	72.7	0	2
1702	2	52	1	1	3	3	0	33	13	22	3	3	1	1	0	0	4	0	0	4	1	10	9	1	9	1	59.5667	0	3
1703	2	54	2	4	1	0	0	10	0	1	3	3	1	0	0	0	4	0	0	4	1	20	9	9	9	1	56.1	0	1
1706	2	70	1	1	2	0	0	21	0	999	9	9	1	9	0	0	4	0	9	9	9	999	9	9	9	1	222.3	0	2
1707	2	58	1	3	3	2	0	33	15	15	2	3	2	9	9	9	9	9	1	9	9	999	1	1	0	1	22.4667	0	3
1708	2	70	2	1	1	1	0	21	3	14	9	9	1	9	0	0	4	0	0	4	9	999	0	0	0	1	154.067	0	2
1709	2	65	1	3	2	1	0	22	2	21	2	1	1	1	0	0	4	0	0	4	9	999	0	1	0	1	132.467	0	2
1710	2	48	1	3	2	2	0	33	22	40	3	3	1	1	0	0	4	0	1	3	1	60	1	1	0	1	26.7667	0	3
1711	2	82	1	2	1	0	0	11	0	7	3	3	1	1	1	1	1	1	0	1	1	7	0	0	1	1	23.1	0	1
1713	2	63	1	1	2	0	0	21	0	18	2	1	1	9	1	0	2	1	9	9	9	999	9	9	9	1	176.9	0	2
1714	2	72	1	1	2	0	0	21	0	20	3	2	1	9	1	0	2	1	0	1	9	999	9	9	9	1	67.4333	0	2
1715	2	34	2	2	1	0	0	11	0	4	9	2	1	1	1	1	1	1	0	1	1	40	0	1	1	1	45.1333	0	1
1719	2	50	1	1	3	3	0	33	12	14	4	9	2	1	1	1	1	1	0	1	1	5	1	1	1	1	100.2	0	3
1720	2	28	1	3	1	1	0	21	3	22	2	2	1	0	1	1	1	1	1	2	9	999	0	1	1	1	85.1	0	2
1721	2	34	1	1	2	1	0	22	1	15	2	9	1	0	0	0	4	0	0	4	0	999	0	1	0	1	123.333	0	2
1722	2	68	1	3	1	1	0	21	1	23	2	3	1	0	1	1	1	1	1	2	1	8	0	0	1	1	66.3667	0	2
1723	2	46	2	1	1	0	0	10	0	13	4	4	1	0	1	1	1	1	0	1	1	2	0	0	1	1	144.033	0	1
1724	2	62	1	4	2	0	0	21	0	4	2	3	1	0	0	1	3	1	0	1	1	80	9	1	1	1	52.0667	0	2
1726	2	59	2	1	2	0	0	21	0	1	3	2	1	1	1	1	1	1	0	1	9	999	9	9	9	1	106	0	2
1727	2	62	1	4	1	0	0	10	999	999	3	2	1	9	0	0	4	0	0	4	9	999	9	1	9	1	105.967	0	1
1729	1	80	1	1	1	0	0	10	0	17	1	2	1	1	1	1	1	1	0	1	9	999	0	0	1	1	116.8	0	1
1730	2	62	1	3	2	1	0	22	2	25	2	9	1	0	0	0	4	0	1	3	9	999	0	1	0	1	101.933	0	2
1731	2	49	1	3	2	1	0	22	1	10	2	2	1	0	1	1	1	1	1	2	9	999	0	1	1	1	67.8	0	2
1732	2	40	2	3	1	3	0	33	13	38	2	2	1	1	1	1	1	1	0	1	9	999	1	1	1	1	63.1333	0	3
1733	2	66	1	2	1	0	0	10	0	10	9	9	1	9	1	1	1	1	0	1	9	999	1	0	1	1	52.8667	0	1
1735	2	48	1	3	1	1	0	21	2	24	3	3	1	1	1	1	1	1	0	1	1	14	0	1	1	1	59.6333	0	2
1737	2	81	1	4	2	1	0	22	2	5	2	2	1	1	1	1	1	1	0	1	1	20	0	0	1	1	41.8333	0	2
1738	2	68	1	2	1	0	0	11	0	2	3	2	1	0	1	1	1	1	1	2	1	10	0	0	1	1	35.3667	0	1
1740	2	58	1	1	3	3	0	33	15	15	3	3	1	1	1	1	1	1	0	1	1	16	1	1	1	1	76.2	0	3
1741	2	52	2	2	1	0	0	10	0	1	2	2	2	0	1	0	2	1	0	1	9	999	1	0	1	1	74.1	0	1
1744	2	80	1	3	1	0	0	11	0	14	2	2	1	9	1	1	1	1	9	9	9	999	0	0	1	1	30.1667	0	1
1746	2	47	2	2	1	0	0	11	0	3	3	3	1	0	0	1	3	1	0	1	1	79	1	1	1	1	14.2667	0	1
1747	2	40	1	1	2	2	0	31	4	13	3	2	1	1	1	1	1	1	0	1	9	999	0	1	0	1	132.867	0	3
1748	2	41	1	1	2	3	0	33	11	29	2	2	1	1	1	1	1	1	0	1	9	999	1	1	9	1	119.433	0	3
1749	2	60	2	3	2	0	0	21	0	4	2	2	1	0	1	0	2	1	1	2	9	999	1	1	1	1	84.3	0	2
1750	2	60	1	1	4	2	0	32	8	9	9	9	2	0	1	0	2	1	0	1	9	999	1	1	9	1	113.8	0	3
1751	2	60	2	3	1	2	0	31	7	13	2	2	1	0	1	0	2	1	0	1	9	999	1	1	1	1	68.6667	0	3
1752	2	40	2	1	3	1	0	31	2	4	3	1	1	1	0	0	4	0	0	4	9	999	1	1	0	1	21.8667	0	3
1753	2	58	2	2	2	0	0	21	0	5	3	3	1	0	0	0	4	0	1	3	1	70	1	1	1	1	36.1	0	2
1754	2	37	1	1	3	3	0	33	13	17	3	3	1	1	1	1	1	1	0	1	9	999	1	1	1	1	100.533	0	3
1755	2	60	1	3	2	1	0	22	1	10	3	3	1	0	0	0	4	0	1	3	9	999	0	1	0	1	96	0	2
1756	2	56	1	4	1	0	0	10	0	3	2	2	2	0	1	0	2	1	0	1	1	5	0	1	1	1	66.8	0	1
1757	2	53	2	2	2	0	0	21	0	4	3	3	1	0	0	0	4	0	0	4	1	80	1	1	0	1	28.2	0	2
1758	2	61	1	1	2	0	0	21	0	12	2	3	1	0	1	1	1	1	0	1	1	20	0	0	0	1	140.733	0	2
1759	2	53	1	1	2	3	0	33	13	13	2	2	1	1	1	1	1	1	0	1	9	999	1	1	1	1	48.2	0	3
1760	2	50	2	3	2	2	0	33	13	20	3	3	1	1	0	0	4	0	0	4	9	999	1	1	0	1	39.9333	0	3
1761	2	30	2	1	2	3	0	33	17	18	2	2	1	1	1	1	1	1	0	1	1	25	1	1	1	1	71.9	0	3
1762	2	36	1	1	1	1	0	21	999	999	3	3	1	1	0	1	3	1	0	1	9	999	0	1	1	1	71.4667	0	2
1764	2	57	1	1	2	1	0	22	1	25	2	2	1	0	1	1	1	1	0	1	9	999	0	1	1	1	112.033	0	2
1765	2	58	1	1	2	3	0	33	25	33	3	3	1	1	0	0	4	0	1	3	9	999	1	1	0	1	111.533	0	3
1767	2	53	2	2	1	0	0	11	0	6	3	3	1	0	0	0	4	0	0	4	1	40	1	1	0	1	43.1333	0	1
1768	2	68	1	1	3	2	0	31	6	20	3	3	2	0	1	0	2	1	0	1	9	999	0	0	1	1	115.1	0	3
1770	2	37	1	1	1	1	0	21	1	2	2	2	1	0	0	1	3	1	0	1	9	999	1	1	1	1	69.5	0	2
1771	2	55	2	3	1	1	0	21	1	9	2	2	1	0	1	1	1	1	0	1	9	999	1	1	1	1	69.2	0	2
1775	2	999	1	1	1	1	0	21	1	13	3	3	1	9	1	0	2	1	0	1	9	999	9	1	1	1	90.1667	0	2
1776	2	55	2	1	1	0	0	10	0	9	2	2	1	0	1	0	2	1	0	1	1	999	0	1	1	1	80.2333	0	1
1777	2	54	2	1	2	1	0	22	3	26	3	3	1	0	0	0	4	0	0	4	1	95	9	1	9	1	47.5333	0	2
1778	2	39	1	1	1	0	0	10	0	8	3	3	1	0	1	0	2	1	0	1	1	10	1	1	1	1	47.2333	0	1
1779	2	28	1	1	2	1	0	22	19	24	2	9	1	9	0	0	4	0	9	9	9	999	9	9	9	1	173.8	0	2
1780	2	54	2	1	1	0	0	10	0	11	1	2	1	0	0	0	4	0	0	4	9	999	1	1	0	1	69	0	1
1781	2	54	2	2	2	0	0	21	0	6	3	3	1	0	0	0	4	0	0	4	1	1	1	1	0	1	43.9667	0	2
1782	2	49	2	2	2	0	0	21	0	3	2	2	1	1	0	0	4	0	0	4	1	50	1	1	0	1	20.8333	0	2
1784	2	71	1	1	2	3	0	33	10	16	3	3	1	1	1	1	1	1	0	1	1	2	1	0	1	1	122.4	0	3
1785	2	58	2	3	2	2	0	31	9	31	2	2	1	0	1	0	2	1	0	1	9	999	1	1	1	1	96.1667	0	3
1786	2	58	1	4	1	0	0	10	0	999	2	2	1	0	0	0	4	0	1	3	1	15	1	1	0	1	84.1	0	1
1787	2	61	1	3	1	3	0	33	23	24	2	2	1	1	0	0	4	0	1	3	1	90	0	1	0	1	56.4	0	3
1788	2	53	1	1	2	0	0	21	0	20	3	3	1	0	0	0	4	0	0	4	1	63	1	1	0	1	36.2333	0	2
1789	2	59	1	4	1	0	0	10	0	17	2	2	1	1	1	0	2	1	0	1	9	999	0	1	1	1	65.8333	0	1
1791	2	43	1	1	2	2	0	31	7	21	9	9	1	9	1	1	1	1	9	9	9	999	0	1	1	1	262.967	0	3
1792	2	53	1	1	2	0	0	21	0	19	2	2	1	0	1	0	2	1	0	1	1	25	0	1	9	1	95.2667	0	2
1793	2	42	2	2	2	0	0	21	0	1	3	9	1	0	1	1	1	1	0	1	9	999	1	1	1	1	38.3667	0	2
1794	2	57	2	2	2	0	0	21	0	5	3	3	1	0	0	0	4	0	0	4	1	99	1	1	0	1	29.8667	0	2
1795	1	76	1	1	1	0	0	11	0	17	2	2	1	0	1	1	1	1	0	1	1	20	0	0	1	1	24.5	0	1
1797	2	26	1	1	4	2	0	32	999	0	9	9	1	9	1	1	1	1	0	1	1	10	1	1	1	1	75.6	0	3
1798	2	42	2	4	1	0	0	10	0	10	2	2	1	1	1	1	1	1	0	1	1	15	1	1	1	1	62.3	0	1
1799	2	37	1	1	1	0	0	11	0	5	9	3	1	9	0	0	4	0	1	3	1	30	1	1	0	1	33.4	0	1
1800	2	46	1	1	1	1	0	21	2	10	9	9	1	0	0	0	4	0	0	4	1	80	9	9	9	1	18.1667	0	2
1801	2	41	1	1	4	1	0	32	2	28	2	2	1	0	1	0	2	1	0	1	1	999	1	1	1	1	68.0333	0	3
1802	2	47	1	1	3	2	0	31	8	20	2	9	1	9	1	1	1	1	1	2	1	20	0	1	1	1	111.033	0	3
1803	2	50	1	1	2	2	0	31	9	9	2	3	1	1	1	1	1	1	0	1	9	999	9	1	9	1	74.1667	0	3
1804	2	47	2	1	2	0	0	21	0	2	3	3	1	1	0	0	4	0	0	4	1	46	1	0	0	1	73.1333	0	2
1805	2	39	1	1	3	2	0	33	22	25	3	3	1	1	0	0	4	0	1	3	1	80	9	9	9	1	20.4667	0	3
1806	2	56	1	1	1	0	0	10	0	999	9	9	1	9	9	9	9	9	9	9	9	999	9	9	9	1	247.633	0	1
1808	2	48	1	1	1	3	0	33	11	13	3	3	1	1	0	0	4	0	1	3	9	999	1	1	0	1	66.3333	0	3
1809	2	64	2	1	2	1	0	22	3	23	3	3	1	1	1	1	1	1	0	1	1	4	9	9	9	1	57.3	0	2
1810	2	51	1	1	1	0	0	10	0	17	3	3	1	0	0	0	4	0	0	4	9	999	0	1	0	1	105.633	0	1
1811	2	999	1	1	2	1	0	22	3	18	3	3	1	9	1	1	1	1	0	1	9	999	9	1	1	1	92.7333	0	2
1812	2	67	2	2	1	0	0	11	0	3	2	2	1	0	1	0	2	1	0	1	0	999	1	0	0	1	17.4	0	1
1813	2	47	1	1	2	1	0	22	2	999	9	9	1	9	9	9	9	9	9	9	9	999	9	9	9	1	250.867	0	2
1814	2	47	1	1	4	1	0	32	1	9	3	2	1	9	1	0	2	1	9	9	9	999	1	1	1	1	184.933	0	3
1815	2	41	2	2	1	0	0	10	0	2	2	9	1	0	0	0	4	0	0	4	9	999	1	1	0	1	50.9333	0	1
1816	2	43	2	3	1	0	0	11	0	18	2	2	1	0	1	1	1	1	0	1	1	20	1	0	1	1	36.3	0	1
1819	2	60	1	4	1	0	0	10	0	5	3	3	1	1	1	1	1	1	0	1	9	999	0	1	1	1	104.767	0	1
1820	2	57	1	1	2	2	0	31	6	12	2	9	1	1	0	0	4	0	1	3	1	15	0	1	0	1	87.7667	0	3
1822	2	36	2	3	2	1	0	22	2	39	2	3	1	0	1	1	1	1	1	2	1	10	1	1	1	1	38.7667	0	2
1823	2	43	2	3	2	1	0	22	999	999	3	3	1	1	1	1	1	1	0	1	1	20	1	1	9	1	19.9	0	2
1826	2	59	1	3	1	0	0	10	0	17	1	1	1	0	1	1	1	1	0	1	9	999	0	0	1	1	74.1333	0	1
1827	2	32	1	1	3	1	0	31	2	4	3	3	1	0	1	1	1	1	1	2	9	999	1	1	1	1	68.9667	0	3
1829	2	76	1	3	2	1	0	22	1	9	1	9	1	1	1	1	1	1	0	1	9	999	0	0	1	1	62.0333	0	2
1830	2	69	1	1	2	0	0	21	0	6	3	3	1	0	0	0	4	0	0	4	9	999	0	1	0	1	61.6667	0	2
1831	2	35	1	2	2	0	0	21	0	14	3	3	1	1	0	0	4	0	0	4	1	30	1	1	0	1	25.5667	0	2
1832	2	34	1	3	1	1	0	21	3	41	2	2	1	0	0	0	4	0	0	4	9	999	0	1	1	1	91.8333	0	2
1833	2	37	1	1	2	1	0	22	3	22	3	3	1	1	0	1	3	1	0	1	1	100	0	1	1	1	81.5	0	2
1834	2	55	1	3	2	0	0	21	0	5	2	2	1	0	1	0	2	1	1	2	9	999	0	1	1	1	66.5	0	2
1836	2	57	2	1	2	0	0	21	999	999	3	2	1	9	0	0	4	0	1	3	1	40	1	1	0	1	69.9667	0	2
1837	2	54	2	1	1	0	0	10	0	2	3	3	1	1	1	1	1	1	0	1	9	999	1	1	1	1	60.5	0	1
1839	2	61	1	1	4	1	0	32	999	999	9	9	1	1	1	1	1	1	1	2	9	999	1	1	0	1	129.533	0	3
1840	2	51	2	1	2	1	0	22	1	10	1	9	1	9	0	0	4	0	0	4	1	15	1	1	1	1	127.467	0	2
1841	2	37	1	1	2	1	0	22	2	6	2	2	1	1	1	1	1	1	0	1	9	999	1	1	9	1	92.1667	0	2
1842	2	44	2	1	2	1	0	22	1	10	2	1	1	1	1	1	1	1	0	1	9	999	1	1	1	1	83.3667	0	2
1843	2	63	1	3	1	0	0	10	0	4	3	3	1	0	0	0	4	0	1	3	9	999	0	0	0	1	56.2667	0	1
1844	2	48	2	1	2	2	0	31	9	32	3	3	1	1	0	0	4	0	0	4	1	68	0	0	0	1	45.2667	0	3
1846	2	49	1	1	3	1	0	31	2	10	3	1	1	1	1	0	2	1	0	1	9	999	1	1	0	1	26.7667	0	3
1847	2	68	1	2	2	2	0	31	0	4	2	2	1	0	1	1	1	1	0	1	9	999	0	0	1	1	52	0	3
1848	2	39	1	1	1	0	0	10	0	10	2	9	1	9	1	1	1	1	0	1	1	30	0	1	1	1	113.967	0	1
1849	2	46	2	1	2	0	0	21	0	9	3	2	1	0	0	1	3	1	9	9	9	999	9	9	9	1	113.367	0	2
1850	2	45	1	1	2	3	0	33	10	19	3	3	1	1	1	1	1	1	0	1	1	50	1	1	1	1	74.7333	0	3
1852	2	48	2	4	1	0	0	10	999	999	9	9	1	9	9	9	9	9	9	9	9	999	9	9	9	1	127.733	0	1
1853	2	48	9	9	2	3	0	33	17	41	3	2	1	1	1	1	1	1	0	1	9	999	9	9	9	1	127.733	0	3
1854	2	31	1	1	2	1	0	22	1	16	3	3	1	1	1	1	1	1	0	1	1	999	0	0	1	1	62.1667	0	2
1855	2	48	2	2	2	1	0	22	1	9	2	2	1	0	0	0	4	0	0	4	9	999	1	1	0	1	45.0667	0	2
1858	2	59	2	1	2	1	0	22	1	14	3	3	1	0	0	0	4	0	1	3	1	30	1	1	0	1	74.4333	0	2
1859	2	78	1	4	1	1	0	21	2	6	2	3	1	1	0	0	4	0	1	3	1	12	0	1	0	1	65.6	0	2
1860	2	62	1	3	1	1	0	21	999	0	2	2	1	0	0	0	4	0	1	3	1	15	9	9	9	1	57.5333	0	2
1861	2	73	2	1	1	0	0	11	0	21	3	3	1	9	1	1	1	1	0	1	9	999	9	9	9	1	17.6	0	1
1863	2	45	1	1	1	0	0	10	0	11	1	2	1	0	1	1	1	1	1	2	9	999	0	1	0	1	121.167	0	1
1864	2	67	1	1	2	0	0	21	0	20	9	9	1	9	9	9	9	9	9	9	9	999	9	9	9	1	247.967	0	2
1865	2	67	1	1	1	0	0	10	0	15	2	2	1	9	1	1	1	1	9	9	9	999	9	9	9	1	169.767	0	1
1866	2	49	1	3	2	1	0	22	1	18	3	2	1	0	1	1	1	1	0	1	1	50	0	1	1	1	29.1333	0	2
1868	2	51	1	1	1	0	0	10	0	5	2	3	1	0	0	0	4	0	1	3	9	999	0	0	1	1	72.0667	0	1
1870	2	49	1	1	1	1	0	21	1	17	3	3	1	0	1	0	2	1	1	2	1	3	0	1	1	1	48.0333	0	2
1872	2	54	2	2	1	0	0	11	0	4	2	2	1	0	1	1	1	1	0	1	1	10	0	0	0	1	4.6	0	1
1873	2	46	2	1	1	0	0	10	0	999	9	9	1	9	0	1	3	1	9	9	9	999	9	9	9	1	258.867	0	1
1874	2	999	1	1	1	0	0	10	0	17	3	3	1	9	0	0	4	0	0	4	9	999	9	9	9	1	90.2333	0	1
1876	2	62	1	1	1	1	0	21	1	6	2	3	1	0	1	1	1	1	9	9	9	999	0	1	1	1	221.8	0	2
1877	2	46	2	1	1	0	0	10	0	19	2	9	1	9	0	0	4	0	0	4	9	999	1	1	0	1	148.133	0	1
1878	2	37	1	1	2	1	0	22	2	14	2	2	1	1	1	1	1	1	0	1	1	10	0	1	1	1	142.733	0	2
1879	2	41	1	1	1	1	0	21	2	27	2	2	1	1	1	1	1	1	0	1	1	70	0	1	1	1	84.1667	0	2
1880	2	49	2	3	2	1	0	22	1	27	2	3	1	0	0	0	4	0	0	4	1	15	1	1	0	1	53.2667	0	2
1881	2	39	2	2	1	0	0	11	0	4	2	2	1	0	1	1	1	1	0	1	1	20	1	0	1	1	38.3667	0	1
1883	2	63	1	1	1	1	0	21	1	12	2	3	1	9	9	9	9	9	9	9	9	999	0	1	1	1	176.8	0	2
1884	2	51	1	1	2	1	0	22	9	17	1	9	1	9	1	1	1	1	0	1	9	999	9	9	9	1	160.167	0	2
1885	2	58	1	1	1	0	0	10	0	17	3	3	1	1	0	0	4	0	9	9	9	999	9	9	9	1	115.833	0	1
1886	2	70	1	3	1	0	0	10	0	6	2	1	1	0	1	1	1	1	0	1	9	999	0	0	1	1	110.4	0	1
1887	2	70	1	1	2	1	0	22	2	17	3	3	1	0	1	0	2	1	1	2	9	999	0	1	1	1	35.3667	0	2
1888	2	62	1	1	2	1	0	22	2	17	1	9	1	0	1	1	1	1	1	2	1	5	9	1	9	1	99.9	0	2
1889	2	68	1	2	1	0	0	11	0	7	2	2	1	0	1	1	1	1	0	1	1	5	9	9	9	1	14.0667	0	1
1890	2	60	1	3	1	1	0	21	1	23	2	2	1	0	1	1	1	1	0	1	1	5	1	1	1	1	67.7667	0	2
1893	2	50	2	1	1	0	0	10	0	8	2	2	1	0	0	0	4	0	0	4	9	999	1	1	0	1	111.367	0	1
1894	2	999	1	1	2	3	0	31	6	10	3	3	1	9	1	1	1	1	0	1	9	999	1	1	0	1	78.8667	0	3
1895	2	71	1	1	3	2	0	33	11	12	3	3	1	1	0	0	4	0	0	4	1	5	1	1	9	1	16.7667	0	3
1896	2	68	1	1	1	0	0	10	0	7	9	9	1	9	9	9	9	9	9	9	9	999	0	0	1	1	217.4	0	1
1897	2	46	2	1	2	1	0	22	1	22	3	3	1	0	1	1	1	1	0	1	1	47	1	1	1	1	66.5667	0	2
1898	2	74	1	1	2	1	0	22	3	7	3	3	1	0	0	0	4	0	0	4	1	70	0	1	0	1	53.5333	0	2
1899	2	59	1	1	1	0	0	10	0	14	2	9	1	9	1	1	1	1	9	9	9	999	0	0	0	1	229.1	0	1
1901	2	74	2	1	2	1	0	22	11	21	2	2	1	1	1	1	1	1	0	1	1	5	1	0	1	1	122.367	0	2
1902	2	58	2	1	2	2	0	31	6	14	3	3	1	0	0	0	4	0	1	3	9	999	1	1	0	1	53.5667	0	3
1903	2	41	1	1	2	2	0	31	15	25	3	9	1	9	9	9	9	9	9	9	9	999	1	1	9	1	238.6	0	3
1904	2	54	1	1	3	1	0	31	2	23	2	2	1	9	1	0	2	1	0	1	9	999	1	1	0	1	121.9	0	3
1905	2	62	2	1	2	1	0	22	3	21	3	3	1	1	0	0	4	0	1	3	1	20	1	1	0	1	49.6333	0	2
1906	2	35	1	1	2	0	0	21	0	29	2	9	1	0	0	0	4	0	0	4	9	999	0	1	0	1	115.733	0	2
1907	2	43	2	1	1	0	0	10	999	999	3	9	1	0	0	0	4	0	1	3	1	50	9	9	9	1	80.6	0	1
1908	2	53	1	1	2	3	0	33	16	28	3	3	1	1	1	1	1	1	0	1	1	12	0	0	0	1	75.2	0	3
1910	2	23	2	2	1	0	0	11	0	3	3	3	1	0	0	1	3	1	0	1	1	92	0	0	0	1	41.7667	0	1
1913	2	41	2	2	2	1	0	22	2	2	2	9	1	9	1	1	1	1	0	1	1	10	9	1	0	1	7.7	0	2
1914	2	27	2	1	1	1	0	21	4	18	2	2	1	0	1	1	1	1	9	9	9	999	1	1	1	1	181.3	0	2
1915	2	36	1	3	2	3	0	33	12	15	2	3	1	0	1	0	2	1	0	1	9	999	1	1	1	1	72.8333	0	3
1917	2	46	1	1	2	1	0	22	2	13	2	3	1	9	1	0	2	1	0	1	9	999	0	1	1	1	127	0	2
1918	2	26	2	1	1	0	0	10	0	17	3	2	1	0	0	1	3	1	0	1	9	999	1	1	1	1	99.4	0	1
1919	2	64	2	2	1	0	0	10	0	1	3	3	1	0	1	0	2	1	0	1	1	18	1	1	1	1	81.6667	0	1
1920	2	47	1	2	2	0	0	21	0	5	3	3	1	1	1	1	1	1	0	1	1	20	0	1	1	1	33.7667	0	2
1923	2	999	2	4	2	3	0	31	6	33	3	3	1	9	1	1	1	1	9	9	9	999	9	1	1	1	92.5333	0	3
1924	2	72	2	4	1	1	0	21	2	14	2	9	1	1	1	1	1	1	0	1	1	5	9	9	9	1	71.3667	0	2
1925	2	39	2	1	2	2	0	31	6	11	3	2	1	0	0	0	4	0	0	4	9	999	1	1	0	1	50.1	0	3
1926	2	49	1	4	2	0	0	21	0	11	2	9	1	1	1	0	2	1	0	1	1	5	9	9	9	1	77.1333	0	2
1928	2	41	2	1	1	0	0	10	0	15	9	9	1	0	1	1	1	1	0	1	1	8	1	0	1	1	159.067	0	1
1929	2	50	1	1	2	1	0	22	3	12	2	2	1	0	1	1	1	1	0	1	9	999	0	1	9	1	77.5667	0	2
1930	2	70	1	4	1	0	0	10	0	1	2	2	1	0	1	9	9	1	0	1	1	5	0	0	1	1	65.4667	0	1
1931	2	70	1	4	1	0	0	10	0	1	2	2	1	0	1	1	1	1	0	1	1	10	0	0	1	1	65.4333	0	1
1932	2	49	1	2	3	0	0	22	0	8	2	2	2	0	1	1	1	1	0	1	9	999	1	1	1	1	47.3	0	2
1933	2	50	1	3	1	1	0	21	3	11	1	2	1	9	1	1	1	1	0	1	1	90	1	1	0	1	41.1333	0	2
1935	2	63	1	3	2	0	0	21	0	4	2	2	1	0	1	1	1	1	0	1	9	999	0	1	1	1	86.2	0	2
1936	2	54	2	4	1	1	0	21	1	19	2	2	1	1	0	0	4	0	0	4	1	20	1	1	0	1	71.4	0	2
1938	2	37	1	1	2	1	0	22	1	19	1	9	1	9	0	1	3	1	9	9	9	999	9	9	9	1	176.033	0	2
1939	2	60	1	2	2	0	0	21	0	4	3	3	1	0	0	0	4	0	1	3	1	10	1	1	0	1	68.1	0	2
1940	2	47	1	1	2	2	0	31	4	25	2	1	1	1	0	0	4	0	0	4	1	15	1	1	0	1	60.7	0	3
1941	2	53	2	1	2	1	0	22	2	23	3	3	1	0	0	0	4	0	0	4	9	999	1	1	9	1	57.4333	0	2
1942	2	63	2	3	1	1	0	21	1	23	3	3	1	1	1	1	1	1	0	1	1	40	1	1	1	1	51.1333	0	2
1944	2	36	2	1	1	1	0	21	3	19	3	2	1	1	0	0	4	0	0	4	1	80	9	9	9	1	25.0333	0	2
1945	2	71	1	1	2	0	0	21	1	24	3	1	1	0	0	0	4	0	1	3	1	50	9	9	9	1	149.733	0	2
1946	2	48	2	1	2	0	0	21	0	10	3	3	1	0	0	0	4	0	0	4	1	1	1	1	1	1	30.5667	0	2
1947	2	66	1	1	1	0	0	10	0	20	3	2	1	1	0	0	4	0	0	4	9	999	0	0	0	1	109.6	0	1
1948	2	59	1	1	2	3	0	33	26	26	3	3	1	1	0	0	4	0	1	3	9	999	1	1	1	1	74.1667	0	3
1949	2	65	1	1	2	1	0	22	1	19	3	3	1	1	1	1	1	1	1	2	9	999	0	1	9	1	53.8333	0	2
1950	2	70	2	2	2	0	0	21	0	2	1	2	1	9	1	1	1	1	9	9	9	999	0	0	1	1	13.5	0	2
1951	2	44	1	1	2	1	0	22	1	14	9	2	2	1	1	1	1	1	0	1	1	1	9	9	9	1	71.8	0	2
1952	2	60	1	2	2	0	0	21	0	5	3	3	1	0	0	0	4	0	0	4	1	80	0	1	0	1	17.1667	0	2
1953	2	36	2	1	1	1	0	21	1	18	3	3	1	1	0	0	4	0	1	3	1	20	1	1	0	1	118.933	0	2
1954	2	53	2	1	1	1	0	21	1	17	2	3	1	0	1	1	1	1	0	1	9	999	1	1	1	1	97.8333	0	2
1955	2	61	2	1	1	0	0	10	0	5	9	9	1	0	0	0	4	0	9	9	1	70	1	1	0	1	47.6667	0	1
1958	2	38	4	4	1	0	0	11	0	0	2	3	1	0	0	1	3	1	0	1	1	15	9	1	9	1	26.4667	0	1
1959	2	40	1	1	1	2	0	31	6	15	2	4	1	9	1	1	1	1	9	9	9	999	0	1	1	1	222.267	0	3
1960	2	66	1	1	2	0	0	21	0	11	2	2	1	0	1	1	1	1	0	1	1	3	9	9	1	1	62.1667	0	2
1961	2	31	2	1	1	0	0	10	0	5	3	2	1	0	0	0	4	0	0	4	0	999	1	1	0	1	45.8333	0	1
1962	2	61	1	1	1	1	0	21	999	999	9	9	1	9	9	9	9	9	9	9	9	999	9	9	9	1	240.233	0	2
1963	2	34	2	1	1	1	0	21	1	22	1	2	1	0	1	1	1	1	0	1	9	999	1	1	1	1	131.7	0	2
1964	1	74	1	1	2	1	0	22	3	15	2	2	1	1	1	1	1	1	0	1	9	999	0	1	1	1	84.1	0	2
1965	2	68	1	1	2	1	0	22	1	20	3	9	1	0	0	0	4	0	1	3	9	999	0	1	0	1	55.1667	0	2
1966	2	49	2	3	1	1	0	21	3	13	3	2	1	1	0	0	4	0	1	3	1	33	0	1	0	1	20.3667	0	2
1967	2	47	1	3	2	1	0	22	3	11	2	2	1	1	1	0	2	1	0	1	1	20	0	1	1	1	19.3667	0	2
1968	2	76	2	2	1	0	0	11	0	3	3	3	1	0	0	0	4	0	0	4	1	36	1	0	0	1	17.8	0	1
1970	2	65	1	3	2	0	0	21	0	16	2	3	1	0	1	0	2	1	0	1	9	999	0	0	1	1	80.7	0	2
1972	2	47	1	1	3	2	0	33	14	25	3	3	1	1	0	0	4	0	0	4	1	91	1	1	0	1	37.1333	0	3
1973	2	51	1	1	3	1	0	31	2	4	3	1	1	1	0	0	4	0	0	4	9	999	1	1	0	1	24.4667	0	3
1974	2	60	2	1	1	2	0	31	4	17	3	2	1	1	1	0	2	1	0	1	9	999	1	1	1	1	89.6333	0	3
1975	2	47	1	3	2	1	0	22	2	9	2	2	1	0	1	1	1	1	0	1	9	999	0	1	1	1	60.8333	0	2
1976	2	31	2	1	2	3	0	33	10	17	3	3	1	1	1	1	1	1	0	1	1	20	1	1	1	1	100.067	0	3
1977	2	77	1	4	2	1	0	22	1	18	3	3	1	1	0	0	4	0	1	3	1	15	0	1	0	1	70.9333	0	2
1980	2	32	1	1	1	1	0	21	1	11	9	2	1	9	1	1	1	1	0	1	9	999	0	1	1	1	169.867	0	2
1982	2	49	1	3	2	0	0	21	0	9	2	2	1	1	1	1	1	1	0	1	9	999	0	0	1	1	65.5	0	2
1985	2	39	1	1	2	1	0	22	1	30	3	1	1	1	1	1	1	1	0	1	9	999	9	9	9	1	104.333	0	2
1986	2	60	2	1	1	0	0	10	999	999	1	2	1	0	1	1	1	1	0	1	9	999	1	0	1	1	82.7333	0	1
1987	2	37	1	1	2	2	0	31	7	35	3	3	1	1	1	1	1	1	0	1	9	999	1	1	1	1	68.7333	0	3
1990	2	66	1	1	2	0	0	21	999	12	3	9	1	9	9	9	9	9	9	9	9	999	0	1	0	1	231.067	0	2
1991	2	62	1	1	2	2	0	31	25	40	2	9	1	9	1	1	1	1	1	2	9	999	9	9	9	1	137.367	0	3
1995	2	42	2	1	1	0	0	10	0	36	1	9	1	1	1	1	1	1	0	1	9	999	1	1	1	1	70.2333	0	1
1997	2	68	2	3	1	0	0	11	0	5	1	2	1	0	1	0	2	1	0	1	9	999	1	1	1	1	30.5667	0	1
1998	2	64	1	1	2	1	0	22	3	21	1	9	1	1	1	1	1	1	0	1	0	999	0	1	0	1	110.767	0	2
1999	2	30	1	3	1	0	0	10	0	2	2	2	1	0	0	0	4	0	0	4	9	999	0	1	0	1	91.9667	0	1
2000	2	43	1	1	3	2	0	31	4	23	3	9	1	1	0	0	4	0	0	4	1	90	1	1	0	1	84.6333	0	3
2001	2	71	1	1	2	0	0	21	0	13	3	3	1	1	0	0	4	0	0	4	9	999	0	1	0	1	82.5667	0	2
2005	2	63	2	1	1	0	0	10	0	17	9	9	1	9	9	9	9	9	9	9	9	999	1	0	1	1	156.233	0	1
2006	2	56	1	1	2	0	0	21	0	9	2	2	1	9	1	0	2	1	0	1	9	999	0	1	1	1	97.9	0	2
2007	2	63	1	1	2	0	0	21	0	22	2	2	1	0	1	0	2	1	0	1	9	999	0	1	1	1	94.2	0	2
2008	2	49	2	1	1	0	0	10	0	11	9	9	1	1	1	1	1	1	0	1	9	999	9	9	9	1	88.8333	0	1
2009	2	57	1	4	3	2	0	31	9	15	3	2	1	0	0	0	4	0	1	3	9	999	1	1	0	1	47.2667	0	3
2011	2	51	1	1	1	2	0	31	5	13	3	9	1	9	0	1	3	1	1	2	1	40	0	1	1	1	135.3	0	3
2012	2	45	1	1	2	1	0	22	1	15	2	9	1	1	1	1	1	1	0	1	1	10	0	1	1	1	105.9	0	2
2014	2	40	2	1	1	0	0	10	0	8	3	2	1	0	0	0	4	0	0	4	1	90	1	1	0	1	62.1333	0	1
2017	2	67	1	1	2	0	0	21	0	12	3	1	1	9	1	0	2	1	0	1	9	999	0	0	1	1	143.433	0	2
2018	2	62	2	1	1	0	0	10	0	19	3	3	1	0	1	1	1	1	0	1	9	999	1	1	1	1	62.1333	0	1
2022	2	54	1	1	2	0	0	21	0	12	2	9	1	9	1	1	1	1	9	9	9	999	9	9	9	1	166.133	0	2
2023	2	45	2	1	2	0	0	21	0	21	2	1	1	0	0	0	4	0	0	4	9	999	1	1	0	1	126.633	0	2
2024	2	51	2	2	1	0	0	11	0	5	3	3	1	0	0	0	4	0	0	4	1	91	1	1	0	1	38.3	0	1
2026	2	39	2	1	2	3	0	33	14	25	9	2	1	0	1	1	1	1	0	1	9	999	9	9	9	1	104.933	0	3
2027	2	48	1	1	2	2	0	31	7	18	3	3	1	1	0	0	4	0	0	4	1	45	1	1	0	1	99.5667	0	3
2028	2	72	1	1	3	2	0	33	12	16	3	3	1	1	0	0	4	0	1	3	9	999	1	1	0	1	40.1333	0	3
2030	2	48	2	2	2	0	0	21	0	9	2	2	1	1	0	0	4	0	0	4	1	60	9	9	9	1	28.9	0	2
2031	2	51	1	3	4	0	0	32	0	999	3	9	1	9	1	1	1	1	1	2	1	50	9	1	0	1	25.5667	0	3
2032	2	60	2	2	1	0	0	11	0	3	2	2	1	0	1	1	1	1	0	1	1	30	1	0	1	1	24.4667	0	1
2033	2	38	2	2	2	0	0	21	0	4	3	3	1	0	0	0	4	0	0	4	1	61	1	1	0	1	21.1333	0	2
2034	2	54	1	2	2	0	0	21	0	999	2	9	1	0	0	0	4	0	0	4	1	999	0	1	9	1	18.5333	0	2
2035	2	56	1	1	3	1	0	31	1	9	2	2	1	0	1	1	1	1	1	2	9	999	1	1	1	1	66.3333	0	3
2036	2	59	1	1	2	1	0	22	1	10	2	9	1	9	0	0	4	0	9	9	9	999	9	9	9	1	173.667	0	2
2037	2	41	1	1	1	3	0	33	34	35	1	9	1	1	1	1	1	1	0	1	9	999	1	1	1	1	106.067	0	3
2038	2	46	2	1	4	2	0	32	999	999	9	9	1	9	1	0	2	1	0	1	9	999	1	1	1	1	64.6333	0	3
2039	2	59	1	1	2	0	0	21	0	14	2	2	1	0	9	9	9	9	0	9	9	999	0	1	1	1	131.2	0	2
2040	2	30	1	3	2	0	0	21	0	16	9	9	2	1	1	1	1	1	0	1	1	10	0	1	1	1	113.367	0	2
2043	2	65	1	1	2	1	0	22	1	21	3	3	1	9	1	0	2	1	0	1	1	999	0	1	1	1	140.833	0	2
2044	2	52	2	1	1	0	0	10	7	16	9	9	1	9	0	0	4	0	0	4	9	999	1	1	0	1	136.233	0	1
2045	2	62	1	3	2	1	0	22	1	9	2	3	1	1	0	1	3	1	0	1	1	10	9	1	1	1	124.167	0	2
2046	2	46	1	4	2	2	0	31	4	16	9	2	1	0	1	1	1	1	0	1	1	20	1	1	1	1	116.067	0	3
2047	2	43	1	1	2	0	0	21	0	15	9	9	1	0	1	1	1	1	0	1	0	999	0	1	1	1	89.7	0	2
2048	2	73	1	3	2	1	0	22	3	20	3	2	1	0	0	0	4	0	0	4	1	20	0	1	0	1	44.9333	0	2
2049	2	46	1	1	2	1	0	22	999	999	3	4	1	1	0	0	4	0	0	4	1	40	1	1	0	1	35.8333	0	2
2050	2	66	1	1	1	1	0	21	1	7	2	3	1	0	1	0	2	1	0	1	9	999	0	0	1	1	119.867	0	2
2051	2	37	1	3	2	1	0	22	1	5	2	3	1	1	1	1	1	1	1	2	1	5	0	0	1	1	51.2667	0	2
2053	2	59	1	1	2	1	0	22	2	16	2	9	1	1	1	0	2	1	0	1	1	40	0	1	1	1	101.6	0	2
2054	2	76	1	1	1	0	0	10	0	6	2	2	1	0	1	1	1	1	0	1	1	3	0	0	0	1	43.2333	0	1
2055	2	60	1	3	2	1	0	22	2	18	2	1	1	1	1	1	1	1	0	1	1	10	0	1	1	1	110.833	0	2
2056	2	40	1	3	2	3	0	33	31	33	2	2	1	1	1	1	1	1	1	2	9	999	1	1	1	1	54.9	0	3
2057	2	47	1	1	2	0	0	21	0	15	2	2	1	1	1	1	1	1	0	1	9	999	0	1	0	1	95.9333	0	2
2059	2	61	2	2	1	1	0	21	1	15	3	3	1	1	1	0	2	1	0	1	1	90	1	1	1	1	15	0	2
2060	2	52	1	1	1	0	0	10	0	21	2	9	1	9	9	9	9	9	9	9	9	999	9	9	9	1	198.733	0	1
2061	2	54	1	3	2	0	0	21	0	13	1	3	1	0	0	0	4	0	0	4	9	999	0	1	0	1	131.533	0	2
2062	2	64	1	1	1	0	0	10	0	27	2	2	1	0	1	1	1	1	0	1	1	10	0	1	1	1	112.033	0	1
2064	2	48	2	3	2	1	0	22	2	14	3	3	1	1	1	1	1	1	0	1	1	35	1	1	1	1	34.5667	0	2
2065	2	49	1	1	1	1	0	21	2	7	2	2	1	1	1	1	1	1	9	9	9	999	0	1	1	1	80.2333	0	2
2066	2	61	2	1	1	1	0	21	1	5	2	2	1	1	1	1	1	1	0	1	1	10	1	1	1	1	72.6	0	2
2067	2	58	1	1	2	1	0	22	999	999	2	2	1	0	0	0	4	0	0	4	9	999	0	1	0	1	70.2	0	2
2069	2	76	1	3	2	0	0	21	0	8	2	2	1	1	1	1	1	1	0	1	1	2	0	0	1	1	91.8333	0	2
2070	2	39	2	3	1	0	0	10	0	6	3	3	1	0	0	0	4	0	1	3	9	999	1	1	1	1	60.1667	0	1
2071	2	45	2	2	2	0	0	21	0	3	3	3	1	1	0	0	4	0	0	4	9	999	1	1	0	1	46.7667	0	2
2072	2	60	2	1	2	0	0	21	0	3	2	2	1	1	1	1	1	1	0	1	1	3	1	1	9	1	63.3	0	2
2074	2	32	1	1	2	1	0	22	1	21	3	1	1	9	1	1	1	1	1	2	9	999	0	1	1	1	129.3	0	2
2075	2	64	1	1	2	1	0	22	2	27	3	1	1	0	0	0	4	0	0	4	9	999	0	0	9	1	108.067	0	2
2076	2	999	1	1	3	1	0	31	3	11	3	3	1	9	1	0	2	1	0	1	9	999	1	1	1	1	91.0333	0	3
2077	2	58	2	2	2	1	0	22	2	8	3	3	1	1	0	0	4	0	0	4	1	40	1	1	0	1	17.9	0	2
2078	2	61	1	1	1	1	0	21	5	19	2	9	1	9	0	0	4	0	9	9	9	999	9	9	9	1	192.333	0	2
2079	2	42	1	1	2	1	0	22	6	38	3	3	1	1	0	0	4	0	9	9	9	999	0	1	0	1	171.133	0	2
2081	2	32	1	1	3	2	0	33	22	24	3	3	1	1	0	0	4	0	0	4	1	90	1	1	0	1	24.8	0	3
2082	2	50	2	3	2	1	0	22	2	16	3	3	1	1	0	0	4	0	0	4	1	92	1	1	0	1	19.9	0	2
2083	2	56	1	1	2	0	0	21	999	14	4	9	2	9	1	1	1	1	9	9	9	999	0	0	1	1	152.333	0	2
2084	2	48	2	1	2	1	0	22	12	14	3	3	1	1	0	0	4	0	1	3	9	999	1	1	0	1	122.533	0	2
2085	2	55	2	2	1	0	0	11	0	3	3	3	1	0	0	0	4	0	1	3	1	60	1	1	1	1	25.9333	0	1
2086	2	51	1	1	2	1	0	22	4	14	3	9	1	9	1	1	1	1	0	1	9	999	1	1	1	1	155.833	0	2
2087	2	47	1	1	2	1	0	22	3	15	3	3	1	9	1	1	1	1	0	1	9	999	0	1	1	1	97.3	0	2
2088	2	30	1	1	2	1	0	22	1	23	3	3	1	1	1	1	1	1	0	1	1	21	0	1	1	1	61.2	0	2
2089	2	59	1	1	1	0	0	10	0	21	3	9	1	9	0	0	4	0	1	3	9	999	0	1	1	1	166.633	0	1
2091	2	42	1	3	2	1	0	22	9	20	2	2	1	9	0	1	3	1	9	9	9	999	1	1	0	1	149.6	0	2
2092	2	38	1	1	3	2	0	31	21	22	3	3	1	1	1	1	1	1	0	1	9	999	0	1	0	1	130.7	0	3
2093	2	56	1	3	2	3	0	33	22	26	1	2	1	0	1	1	1	1	0	1	1	10	1	1	1	1	116.567	0	3
2094	2	55	1	1	2	1	0	22	1	16	2	2	1	1	1	0	2	1	1	2	1	999	9	1	9	1	92.1333	0	2
2095	2	39	1	3	2	1	0	22	1	14	2	2	1	0	1	0	2	1	0	1	9	999	0	1	1	1	88.3333	0	2
2097	2	67	1	1	2	0	0	21	0	19	2	9	1	0	1	1	1	1	0	1	9	999	1	1	1	1	174	0	2
2098	2	50	1	1	2	1	0	22	1	27	9	9	1	9	0	0	4	0	9	9	9	999	0	1	9	1	158.367	0	2
2099	2	40	1	1	4	2	0	32	6	10	9	9	1	0	1	1	1	1	0	1	1	30	9	9	9	1	139.867	0	3
2100	2	46	2	4	2	1	0	22	1	6	2	2	1	1	1	1	1	1	0	1	1	10	9	9	9	1	92.3667	0	2
2101	2	78	1	1	2	0	0	21	0	7	2	2	1	0	1	0	2	1	0	1	1	10	0	0	1	1	52.4	0	2
2102	2	48	2	1	1	0	0	10	0	10	1	2	1	9	1	1	1	1	0	1	9	999	1	0	1	1	111.367	0	1
2103	2	999	2	1	2	1	0	22	1	39	3	3	1	9	0	1	3	1	9	9	9	999	1	9	9	1	87.8	0	2
2104	2	54	2	1	2	3	0	33	3	3	3	3	1	1	1	1	1	1	0	1	1	20	1	1	1	1	67.2667	0	3
2105	2	63	2	2	2	0	0	21	0	2	3	3	1	0	0	0	4	0	1	3	1	40	1	1	0	1	21.5333	0	2
2106	2	66	1	1	3	1	0	31	2	10	3	9	1	1	0	0	4	0	1	3	9	999	1	1	1	1	173.933	0	3
2108	2	81	9	9	1	0	0	10	0	18	9	9	1	0	1	1	1	1	0	1	9	999	9	9	9	1	132.333	0	1
2110	2	65	1	1	2	1	0	22	2	999	9	9	1	9	1	1	1	1	9	9	9	999	9	9	9	1	239	0	2
2111	2	65	1	1	1	1	0	21	3	13	3	3	1	0	1	0	2	1	0	1	9	999	0	1	1	1	113.533	0	2
2112	2	48	2	1	1	0	0	10	0	16	3	2	1	0	0	0	4	0	1	3	1	20	1	0	0	1	60	0	1
2113	2	42	1	1	2	1	0	22	1	8	2	3	1	1	1	1	1	1	0	1	9	999	0	1	1	1	32.1	0	2
2114	2	55	1	1	2	1	0	22	6	27	2	2	1	0	1	1	1	1	0	1	9	999	9	9	9	1	171	0	2
2115	2	49	1	1	2	2	0	31	34	35	3	3	1	9	1	0	2	1	1	2	9	999	0	1	1	1	165.633	0	3
2116	1	71	1	3	2	3	0	33	16	25	2	2	1	0	1	0	2	1	0	1	9	999	1	1	1	1	82.6667	0	3
2117	2	30	2	2	1	0	0	11	0	3	2	3	1	1	0	0	4	0	1	3	1	34	1	1	0	1	36.2333	0	1
2118	2	54	1	1	2	2	0	33	13	16	3	3	1	1	1	0	2	1	1	2	1	5	9	9	9	1	18.2	0	3
2119	2	52	2	2	2	0	0	21	0	5	3	3	1	0	0	0	4	0	0	4	1	5	9	9	9	1	14.0667	0	2
2120	2	41	2	3	2	0	0	21	0	19	3	3	1	0	0	0	4	0	0	4	1	73	1	1	0	1	59.9333	0	2
2122	2	32	1	1	3	3	0	32	40	40	3	3	1	1	1	1	1	1	1	2	1	50	1	1	1	1	127.6	0	3
2123	2	34	1	1	2	1	0	22	2	16	3	3	1	9	1	1	1	1	9	9	9	999	9	9	9	1	120.033	0	2
2125	2	31	2	1	1	0	0	10	0	5	9	9	1	0	1	1	1	1	1	2	1	35	1	0	1	1	126.2	0	1
2127	2	64	2	4	2	0	0	21	0	6	2	2	1	9	1	1	1	1	9	9	9	999	9	9	9	1	124.633	0	2
2128	2	54	1	1	2	1	0	22	1	21	1	2	1	0	0	0	4	0	0	4	9	999	0	1	1	1	96.8667	0	2
2129	2	43	1	1	3	2	0	33	35	35	3	9	1	9	1	1	1	1	1	2	1	5	9	1	0	1	35.8	0	3
2130	2	64	2	2	2	0	0	21	0	7	3	3	1	0	0	0	4	0	1	3	1	80	1	1	0	1	31.4	0	2
2131	2	48	2	4	1	0	0	11	0	999	3	3	1	1	1	1	1	1	0	1	1	10	1	0	1	1	9.16667	0	1
2132	2	71	2	1	1	1	0	21	1	14	3	2	1	0	1	1	1	1	0	1	9	999	0	0	1	1	99.7333	0	2
2133	2	54	1	1	2	2	0	31	12	28	3	1	1	9	0	0	4	0	1	3	9	999	1	1	0	1	130.7	0	3
2134	2	66	1	1	1	0	0	10	0	17	3	3	1	0	0	0	4	0	0	4	9	999	0	1	0	1	123.733	0	1
2135	2	48	2	1	1	1	0	21	2	10	3	2	1	1	1	1	1	1	1	2	1	5	1	1	1	1	78	0	2
2136	2	36	2	1	1	1	0	21	3	13	1	2	1	1	0	0	4	0	1	3	1	5	1	1	1	1	49.0333	0	2
2137	2	51	2	2	1	0	0	10	0	4	3	3	1	9	0	0	4	0	0	4	9	999	1	1	0	1	43.1333	0	1
2138	2	30	1	1	1	1	0	21	1	12	3	2	1	9	1	1	1	1	0	1	9	999	0	1	9	1	124.6	0	2
2139	2	56	1	1	4	3	0	33	3	14	2	9	1	0	0	0	4	0	0	4	9	999	1	1	1	1	61.8667	0	3
2140	2	75	1	1	1	0	0	10	0	10	1	9	1	9	9	9	9	9	9	9	9	999	9	9	9	1	198.9	0	1
2141	2	76	2	1	1	0	0	10	0	10	9	9	1	0	3	3	9	9	9	9	9	999	0	0	1	1	163.033	0	1
2142	2	64	1	1	2	3	0	33	10	14	3	9	1	0	1	1	1	1	0	1	1	20	1	1	1	1	122.233	0	3
2143	2	50	1	1	2	3	0	33	40	52	2	3	1	1	0	0	4	0	1	3	1	2	0	1	0	1	104.9	0	3
2144	2	999	1	1	1	0	0	10	0	11	3	3	1	9	0	0	4	0	0	4	9	999	9	9	9	1	82.0667	0	1
2146	2	40	2	2	1	0	0	11	0	2	3	3	1	0	0	0	4	0	0	4	1	82	1	1	0	1	5.23333	0	1
2147	2	45	1	1	2	2	0	31	5	8	1	4	1	1	1	1	1	1	0	1	1	10	0	1	1	1	197	0	3
2148	2	58	1	1	2	3	0	33	9	31	3	3	1	1	0	1	3	1	1	2	9	999	1	1	1	1	74.3333	0	3
2149	2	47	2	3	1	1	0	21	1	29	2	3	1	1	1	0	2	1	0	1	9	999	1	1	1	1	18	0	2
2150	2	61	2	2	2	0	0	21	0	3	3	3	1	0	0	0	4	0	0	4	1	95	1	1	0	1	14.1	0	2
2151	2	58	1	1	2	1	0	22	4	18	2	9	1	1	1	0	2	1	1	2	9	999	1	1	1	1	128.433	0	2
2152	2	52	2	1	1	0	0	10	999	999	1	2	1	9	1	1	1	1	0	1	9	999	1	0	9	1	80.0333	0	1
2153	2	37	1	3	1	0	0	10	0	16	3	9	1	0	0	1	3	1	0	1	9	999	0	1	0	1	73.0667	0	1
2154	2	38	1	1	1	1	0	21	1	12	3	3	1	0	0	0	4	0	0	4	9	999	0	1	0	1	54.4	0	2
2156	2	36	1	1	2	0	0	21	0	2	2	2	1	1	0	0	4	0	1	3	1	7	0	1	0	1	53.1667	0	2
2158	2	45	1	1	2	1	0	22	1	13	2	2	1	9	0	0	4	0	0	4	9	999	0	1	0	1	138.733	0	2
2159	2	56	2	3	2	0	0	21	0	32	2	2	1	0	0	0	4	0	0	4	9	999	0	1	0	1	68.7	0	2
2161	2	37	1	3	2	1	0	22	1	5	2	1	1	0	1	1	1	1	0	1	9	999	0	1	1	1	71.4667	0	2
2162	2	46	2	3	2	1	0	22	1	5	3	3	1	0	0	0	4	0	0	4	1	60	9	1	9	1	29.5	0	2
2165	2	44	1	1	2	0	0	21	0	16	2	2	1	0	1	1	1	1	0	1	1	20	0	1	1	1	74.6667	0	2
2166	2	63	1	1	2	1	0	22	1	9	9	9	2	1	1	0	2	1	0	1	9	999	9	1	1	1	17.8	0	2
2167	2	61	1	1	1	0	0	10	0	8	9	9	1	9	1	1	1	1	9	9	9	999	0	0	1	1	208.2	0	1
2169	2	39	1	3	2	1	0	22	2	8	3	3	1	1	0	0	4	0	0	4	9	999	0	1	0	1	88.7333	0	2
2170	2	52	1	1	1	1	0	21	1	10	2	2	1	0	0	0	4	0	1	3	9	999	1	1	0	1	73.1	0	2
2171	2	65	1	1	2	1	0	22	1	4	9	9	1	9	9	9	9	9	9	9	9	999	0	1	1	1	227.233	0	2
2172	2	41	2	1	1	0	0	10	0	2	2	9	1	0	1	1	1	1	0	1	1	70	1	1	0	1	113.6	0	1
2173	2	39	1	1	2	2	0	31	5	22	3	3	1	0	1	0	2	1	0	1	9	999	1	1	1	1	88.1333	0	3
2175	2	46	1	1	2	0	0	21	0	999	9	9	1	9	9	9	9	9	9	9	9	999	9	9	9	1	233.9	0	2
2176	2	73	1	1	2	1	0	22	1	13	2	2	1	1	1	1	1	1	0	1	1	999	0	0	1	1	95.1333	0	2
2177	2	62	2	1	1	0	0	10	0	1	1	2	1	9	1	0	2	1	0	1	1	5	1	1	1	1	82.3	0	1
2178	2	55	2	1	2	2	0	31	8	16	3	3	1	0	0	0	4	0	0	4	1	80	1	1	9	1	118.5	0	3
2179	2	37	1	3	2	1	0	22	2	16	3	3	1	1	1	1	1	1	0	1	1	40	0	1	1	1	92.1333	0	2
2180	2	46	1	1	1	3	0	33	18	19	3	3	1	1	1	1	1	1	0	1	1	6	1	1	1	1	67.8667	0	3
2181	2	56	1	4	2	0	0	21	0	3	2	2	1	0	1	1	1	1	0	1	1	19	0	0	1	1	52.4	0	2
2183	2	41	1	1	1	2	0	31	8	13	2	3	1	1	1	9	9	1	1	2	0	999	9	9	9	1	76.4	0	3
2184	2	48	1	1	2	3	0	33	17	28	2	9	1	1	0	0	4	0	1	3	9	999	1	1	0	1	61.4667	0	3
2185	2	60	1	1	1	1	0	21	6	11	2	2	1	9	1	1	1	1	0	1	9	999	0	0	1	1	171.3	0	2
2186	2	68	1	1	2	3	0	33	29	34	9	3	1	9	0	0	4	0	0	4	9	999	1	1	0	1	61.4333	0	3
2188	2	53	1	1	2	1	0	22	1	12	2	2	1	9	0	0	4	0	9	9	9	999	9	9	9	1	169.133	0	2
2189	2	50	1	1	2	1	0	22	1	18	2	9	1	1	1	1	1	1	0	1	1	30	0	1	1	1	70.1333	0	2
2190	2	44	1	1	1	0	0	10	0	8	3	2	1	0	1	1	1	1	0	1	9	999	0	1	1	1	67.2333	0	1
2191	2	55	1	1	4	0	0	32	0	10	2	2	1	0	0	0	4	0	1	3	9	999	1	1	0	1	63.1	0	3
2194	2	42	2	1	2	0	0	21	0	17	3	3	1	0	0	0	4	0	0	4	1	70	1	1	9	1	23.1333	0	2
2195	2	49	1	1	2	1	0	22	2	20	3	3	1	0	1	0	2	1	0	1	9	999	0	1	1	1	104.1	0	2
2196	2	88	1	1	2	1	0	22	1	29	2	2	1	0	1	1	1	1	0	1	9	999	0	0	1	1	97.9667	0	2
2197	2	34	1	1	2	1	0	22	2	14	2	2	1	1	1	0	2	1	0	1	9	999	9	9	9	1	86.5667	0	2
2198	2	31	1	1	3	3	0	33	11	22	3	3	1	0	1	1	1	1	0	1	1	88	0	1	1	1	49.6333	0	3
2201	2	31	1	3	2	1	0	22	1	13	1	2	1	1	1	1	1	1	0	1	0	999	9	9	9	1	123	0	2
2202	2	71	1	1	1	2	0	31	4	19	9	2	1	1	1	1	1	1	1	2	1	999	0	1	1	1	63.0333	0	3
2203	2	52	1	1	2	1	0	22	3	24	3	3	1	1	0	0	4	0	1	3	9	999	0	0	0	1	40.6333	0	2
2204	2	31	1	1	2	1	0	22	6	18	1	1	1	9	0	1	3	1	0	1	9	999	1	1	0	1	115.7	0	2
2205	2	56	1	1	1	2	0	31	9	19	3	3	1	0	0	0	4	0	1	3	1	35	1	1	0	1	51.4333	0	3
2206	2	38	1	2	2	0	0	21	0	2	2	9	1	0	1	1	1	1	1	2	9	999	0	1	9	1	34.1667	0	2
2208	2	47	1	1	1	0	0	10	0	30	1	4	1	9	1	1	1	1	0	1	1	15	0	0	1	1	112.833	0	1
2209	2	71	1	3	2	1	0	22	2	10	3	3	1	1	0	0	4	0	1	3	1	50	0	1	0	1	35.6	0	2
2211	2	43	1	1	2	1	0	22	2	14	3	9	1	1	0	1	3	1	0	1	1	20	0	1	1	1	95.5333	0	2
2212	2	28	2	1	1	1	0	21	1	7	3	3	1	0	0	0	4	0	0	4	9	999	1	1	0	1	91	0	2
2213	2	28	1	1	2	0	0	21	999	999	9	9	1	9	9	9	9	9	9	9	9	999	9	9	9	1	169.167	0	2
2214	2	68	2	1	2	0	0	21	0	8	9	9	1	9	0	1	3	1	0	1	9	999	1	1	1	1	126.267	0	2
2216	2	56	1	3	1	2	0	33	13	15	3	3	1	1	1	1	1	1	1	2	9	999	0	1	0	1	35.1667	0	3
2217	2	69	2	1	1	1	0	21	2	25	3	3	1	1	1	1	1	1	0	1	1	20	0	1	0	1	3.53333	0	2
2218	2	35	2	1	1	0	0	10	0	20	9	2	1	1	1	1	1	1	1	2	9	999	1	1	0	1	193.2	0	1
2219	2	40	1	1	1	0	0	10	0	27	1	1	1	0	0	0	4	0	0	4	9	999	0	1	0	1	133.133	0	1
2220	2	38	1	3	1	0	0	11	0	6	1	2	1	0	1	1	1	1	0	1	1	27	0	0	1	1	37.7667	0	1
2221	2	31	2	1	1	0	0	10	0	9	3	9	1	0	1	1	1	1	0	1	9	999	1	1	1	1	88.5667	0	1
2222	2	41	1	1	2	1	0	22	999	999	3	1	1	1	1	1	1	1	0	1	9	999	1	1	1	1	91.5333	0	2
2223	2	75	1	2	1	0	0	10	0	8	2	2	1	0	1	1	1	1	1	2	9	999	0	0	1	1	79.4667	0	1
2224	2	38	1	1	2	3	0	33	19	19	3	3	1	1	0	1	3	1	1	2	9	999	1	1	1	1	54.6333	0	3
2225	2	44	2	1	2	1	0	22	1	14	3	3	1	1	1	1	1	1	1	2	1	20	1	1	1	1	41.6667	0	2
2226	2	57	1	1	2	0	0	21	0	23	9	1	1	9	0	1	3	1	0	1	9	999	0	1	1	1	100.667	0	2
2227	2	50	1	3	1	2	0	31	4	12	2	3	1	1	1	1	1	1	0	1	1	2	9	1	9	1	120.033	0	3
2228	2	70	1	4	1	0	0	10	0	2	1	2	1	0	0	0	4	0	0	4	9	999	0	1	1	1	89.6333	0	1
2229	2	42	1	1	2	1	0	22	2	14	2	9	1	1	1	1	1	1	0	1	1	5	0	1	1	1	88.7	0	2
2230	2	47	1	1	2	1	0	22	2	11	3	3	1	0	1	1	1	1	1	2	9	999	0	1	1	1	68.9	0	2
2231	2	70	1	1	1	1	0	21	1	5	9	9	2	9	0	1	3	1	9	9	9	999	0	1	1	1	191.067	0	2
2232	2	34	2	1	2	0	0	21	0	23	3	1	1	0	1	0	2	1	0	1	9	999	1	1	1	1	156.533	0	2
2233	2	44	1	3	2	1	0	22	3	16	9	2	2	0	0	1	3	1	0	1	1	5	0	1	1	1	95.2333	0	2
2234	2	72	1	1	3	1	0	31	1	6	2	9	1	1	1	1	1	1	0	1	9	999	0	0	1	1	82.0333	0	3
2235	2	48	2	1	2	0	0	21	0	3	3	1	1	0	0	0	4	0	0	4	1	50	1	1	0	1	72.5333	0	2
2236	2	32	1	1	4	3	0	33	30	37	3	3	1	1	1	1	1	1	0	1	9	999	1	1	1	1	61.5667	0	3
2237	2	30	1	3	2	1	0	22	2	15	2	2	1	0	1	1	1	1	1	2	9	999	0	1	1	1	45.2	0	2
2238	2	70	1	2	1	0	0	10	0	3	3	3	1	1	1	1	1	1	0	1	1	30	0	1	0	1	40.5333	0	1
2239	1	75	1	1	1	0	0	10	999	999	3	9	1	1	9	9	9	9	9	9	9	999	9	9	9	1	208	0	1
2240	2	50	1	1	2	2	0	31	18	34	2	2	1	9	1	1	1	1	0	1	9	999	1	1	1	1	161.8	0	3
2241	2	31	2	1	1	2	0	31	5	25	2	9	1	9	1	1	1	1	0	1	9	999	0	0	0	1	161.2	0	3
2242	2	72	1	1	2	0	0	21	0	20	3	2	1	9	9	9	9	9	0	9	9	999	0	0	1	1	145.933	0	2
2243	2	41	1	1	2	3	0	33	14	22	2	9	1	1	0	1	3	1	1	2	9	999	1	1	1	1	125.267	0	3
2244	2	51	1	2	2	0	0	21	0	999	2	9	1	0	1	1	1	1	1	2	9	999	1	1	1	1	72.5	0	2
2245	2	55	1	4	1	0	0	10	0	6	2	2	1	0	1	1	1	1	0	1	1	24	0	1	1	1	58.0333	0	1
2246	2	47	1	1	2	0	0	21	0	14	2	9	1	9	0	0	4	0	0	4	1	5	0	1	0	1	144.733	0	2
2247	2	62	2	1	1	0	0	10	0	10	2	2	1	1	1	1	1	1	0	1	9	999	1	1	1	1	110.967	0	1
2248	2	65	1	3	2	2	0	33	12	15	9	9	1	1	0	0	4	0	1	3	1	40	1	1	0	1	34.9	0	3
2250	2	51	2	3	2	0	0	21	0	8	2	2	1	0	1	1	1	1	0	1	9	999	1	1	1	1	21.9667	0	2
2251	2	76	2	3	2	0	0	21	0	4	3	2	1	1	0	0	4	0	0	4	1	52	9	9	9	1	9.16667	0	2
2252	2	58	1	4	1	0	0	10	0	13	2	2	1	0	1	1	1	1	0	1	1	1	9	9	9	1	141.233	0	1
2253	2	43	2	1	1	1	0	21	1	18	2	2	1	1	1	1	1	1	9	9	9	999	9	1	9	1	108.1	0	2
2254	2	33	1	1	1	1	0	21	3	41	2	1	1	0	1	1	1	1	0	1	9	999	0	1	1	1	115.5	0	2
2257	2	38	1	1	2	1	0	22	12	14	3	9	1	9	1	1	1	1	0	1	9	999	1	1	1	1	137.667	0	2
2258	2	54	1	2	2	0	0	21	0	1	3	3	1	0	0	0	4	0	1	3	1	60	0	1	0	1	48.9667	0	2
2259	2	31	2	2	1	0	0	10	0	7	2	3	1	9	1	0	2	1	1	2	1	20	9	9	9	1	74.2	0	1
2260	2	54	1	1	2	2	0	31	6	33	9	9	1	1	1	0	2	1	0	1	9	999	1	1	0	1	64.9	0	3
2263	2	39	2	1	2	1	0	22	2	18	1	9	1	0	1	0	2	1	0	1	9	999	1	1	9	1	100.267	0	2
2265	2	45	1	1	2	0	0	21	0	22	2	2	1	1	1	0	2	1	0	1	1	5	0	0	1	1	12.0333	0	2
2268	2	73	1	1	2	0	0	21	0	12	2	9	1	0	1	0	2	1	1	2	1	25	0	1	1	1	119.9	0	2
2270	2	47	2	2	1	0	0	10	0	6	2	2	1	0	1	0	2	1	1	2	9	999	1	0	1	1	92.4333	0	1
2271	2	51	1	3	2	0	0	21	0	3	3	3	1	0	1	0	2	1	0	1	9	999	0	1	1	1	54.4	0	2
2272	2	33	1	3	2	2	0	33	18	24	3	3	1	9	0	0	4	0	9	9	9	999	1	1	0	1	22.4333	0	3
2274	2	73	2	1	1	1	0	21	3	15	2	2	1	1	1	1	1	1	0	1	1	10	9	9	9	1	51.1667	0	2
2275	2	42	9	9	1	0	0	10	0	2	2	9	1	1	0	0	4	0	0	4	9	999	9	9	9	1	132.3	0	1
2276	2	53	2	2	1	0	0	10	0	5	2	2	1	0	1	0	2	1	0	1	9	999	1	0	1	1	42.4333	0	1
2277	2	46	1	1	2	0	0	21	10	12	3	3	1	1	0	0	4	0	1	3	1	3	0	1	9	1	21	0	2
2278	2	60	1	4	1	0	0	10	0	6	9	3	1	0	0	0	4	0	0	4	1	999	0	1	0	1	71.2	0	1
2279	2	44	2	1	2	0	0	21	0	20	3	3	1	1	0	0	4	0	0	4	9	999	1	1	0	1	20.3	0	2
2280	2	52	2	1	1	0	0	10	0	2	2	2	1	0	0	1	3	1	0	1	9	999	1	0	1	1	45.7	0	1
2281	2	46	2	1	2	0	0	21	0	10	2	9	1	1	9	9	9	9	9	9	9	999	9	9	9	1	82.0667	0	2
2282	2	82	1	1	3	0	0	22	0	7	9	1	1	0	1	1	1	1	0	1	1	5	0	0	1	1	49.3667	0	2
2285	2	32	1	1	1	1	0	21	1	18	2	2	1	0	1	1	1	1	1	2	9	999	0	1	1	1	112.833	0	2
2288	2	42	1	1	2	2	0	31	6	27	1	9	1	9	0	1	3	1	0	1	1	10	0	1	1	1	126.033	0	3
2289	2	74	1	1	2	1	0	22	3	7	2	2	1	9	1	0	2	1	0	1	9	999	9	9	9	1	117.733	0	2
2290	2	61	1	1	1	3	0	33	13	21	4	9	2	1	1	1	1	1	1	2	0	999	1	1	1	1	112.533	0	3
2291	2	29	1	3	2	1	0	22	2	20	1	1	1	0	1	1	1	1	0	1	1	5	1	1	1	1	95.9	0	2
2292	2	47	1	1	2	3	0	33	18	25	3	9	1	1	0	0	4	0	1	3	1	15	0	1	0	1	95.4667	0	3
2293	2	40	2	1	2	0	0	21	0	6	2	2	1	1	1	1	1	1	0	1	1	5	1	1	1	1	62.4	0	2
2295	2	56	2	2	2	0	0	21	0	6	3	3	1	0	0	0	4	0	0	4	1	80	1	1	0	1	37.4667	0	2
2296	2	58	1	3	3	1	0	31	1	11	3	2	2	1	0	0	4	0	0	4	1	40	0	1	1	1	24.4	0	3
2298	2	35	1	1	3	1	0	31	3	19	2	2	1	9	1	0	2	1	9	9	9	999	9	9	9	1	172.167	0	3
2299	2	82	1	1	4	0	0	32	999	2	4	4	1	9	1	0	2	1	9	9	9	999	0	0	0	1	118.1	0	3
2300	2	55	1	1	1	0	0	10	0	23	3	9	1	0	1	0	2	1	0	1	1	20	9	1	9	1	109.467	0	1
2301	2	33	1	1	2	0	0	21	0	11	9	9	2	0	1	1	1	1	0	1	1	50	0	1	1	1	83.1333	0	2
2302	2	43	2	1	2	0	0	21	0	10	3	3	1	1	0	0	4	0	0	4	1	50	1	1	0	1	73.4667	0	2
2304	2	67	1	1	4	1	0	32	4	6	2	2	1	9	1	0	2	1	9	9	9	999	9	9	9	1	178.767	0	3
2305	2	56	1	1	1	0	0	10	0	20	2	9	1	9	1	0	2	1	0	1	9	999	0	1	1	1	166.733	0	1
2306	2	39	1	1	1	1	0	21	1	20	3	3	1	0	1	1	1	1	9	9	9	999	9	9	9	1	109.167	0	2
2307	2	31	2	2	2	0	0	21	0	6	3	3	1	0	0	0	4	0	0	4	1	40	0	0	0	1	19.1	0	2
2308	2	57	2	1	1	0	0	10	0	2	2	3	1	1	1	1	1	1	0	1	9	999	0	1	0	1	85.0667	0	1
2309	2	64	1	3	2	0	0	21	0	10	1	1	1	0	1	1	1	1	0	1	9	999	9	9	9	1	30.3	0	2
2310	2	70	1	1	2	0	0	21	0	14	3	3	1	9	0	1	3	1	1	2	9	999	0	0	1	1	158.467	0	2
2311	2	67	1	4	2	0	0	21	0	2	3	9	1	0	0	0	4	0	0	4	1	5	9	1	9	1	112.1	0	2
2312	2	51	1	1	2	3	0	33	19	28	3	3	1	0	1	1	1	1	0	1	9	999	1	1	1	1	82.4667	0	3
2314	2	45	2	3	2	1	0	22	3	10	2	2	1	1	0	0	4	0	0	4	1	40	9	9	9	1	20.1333	0	2
2318	2	72	1	1	2	3	0	33	35	39	1	1	1	1	1	1	1	1	0	1	1	19	1	1	1	1	68.9	0	3
2319	2	61	2	1	2	1	0	22	2	9	3	3	1	1	0	0	4	0	0	4	1	15	1	1	0	1	84.5	0	2
2320	2	46	2	1	1	2	0	33	11	11	3	3	1	1	1	1	1	1	0	1	1	10	1	1	9	1	14.6333	0	3
2321	2	41	1	1	2	0	0	21	0	10	2	2	1	1	1	1	1	1	0	1	9	999	0	1	1	1	97.6333	0	2
2322	2	999	1	1	2	1	0	22	3	14	3	3	1	9	1	0	2	1	9	9	9	999	9	1	1	1	95.3667	0	2
2323	2	76	1	3	2	3	0	33	14	14	2	2	1	1	1	1	1	1	0	1	1	10	1	9	1	1	61.0667	0	3
2324	2	44	1	1	2	1	0	22	4	27	9	9	1	1	0	1	3	1	9	9	9	999	9	9	9	1	234.7	0	2
2325	2	39	1	1	2	0	0	21	0	22	3	3	1	9	1	1	1	1	9	9	9	999	0	0	1	1	180	0	2
2327	2	72	2	2	1	0	0	11	0	3	3	2	1	0	0	0	4	0	1	3	1	25	1	1	0	1	5.43333	0	1
2328	1	52	1	1	1	1	0	21	3	25	2	2	1	0	1	1	1	1	0	1	9	999	0	1	1	1	98.0333	0	2
2329	2	32	1	1	2	2	0	31	6	10	2	2	1	1	1	1	1	1	1	2	9	999	0	1	1	1	75.8667	0	3
2330	2	45	2	1	2	2	0	31	5	6	3	2	1	1	1	1	1	1	0	1	9	999	1	1	1	1	73.3	0	3
2331	2	45	1	2	4	0	0	32	0	1	3	9	1	9	0	0	4	0	1	3	1	15	9	1	1	1	38.1333	0	3
2333	2	38	2	1	1	1	0	21	3	21	9	9	1	0	1	1	1	1	0	1	9	999	1	1	1	1	132.633	0	2
2334	2	32	1	1	2	0	0	21	0	15	2	2	1	0	1	1	1	1	1	2	1	50	0	1	1	1	91.0333	0	2
2335	2	55	1	3	2	0	0	21	0	4	2	2	1	0	0	0	4	0	1	3	9	999	0	1	0	1	68.6667	0	2
2336	1	82	3	4	2	0	0	21	0	999	4	4	2	9	1	1	1	1	0	1	9	999	0	0	1	1	59.3333	0	2
2337	2	37	2	2	1	0	0	11	0	3	3	3	1	0	0	0	4	0	0	4	1	50	1	1	0	1	34.8333	0	1
2338	2	50	1	1	2	1	0	22	2	12	9	9	1	9	1	9	9	1	9	9	9	999	0	1	1	1	268.133	0	2
2339	2	43	1	1	1	1	0	21	16	33	2	9	1	9	1	1	1	1	9	9	9	999	9	9	9	1	209.933	0	2
2341	2	43	1	1	1	0	0	10	0	19	9	1	2	0	1	1	1	1	0	1	9	999	0	1	1	1	89.8667	0	1
2342	2	48	2	2	1	0	0	10	0	1	3	3	1	1	0	0	4	0	0	4	9	999	1	1	9	1	44.8333	0	1
2343	2	58	1	2	2	1	0	22	1	7	3	3	1	0	0	0	4	0	0	4	1	30	0	1	0	1	17.0333	0	2
2345	2	34	1	1	2	0	0	21	0	19	2	9	1	9	1	1	1	1	1	2	9	999	0	1	1	1	123.867	0	2
2346	2	41	1	1	1	0	0	10	0	12	3	3	1	0	1	1	1	1	0	1	1	3	0	0	1	1	98.6	0	1
2347	2	999	2	4	2	3	0	31	6	15	3	3	1	9	0	0	4	0	9	9	9	999	1	1	9	1	77.3667	0	3
2348	2	56	1	1	2	0	0	21	0	30	3	3	1	0	0	1	3	1	1	2	1	79	0	1	1	1	19.8333	0	2
2349	2	31	1	1	2	1	0	22	2	10	3	3	1	9	1	1	1	1	9	9	9	999	0	1	1	1	176.833	0	2
2350	2	34	2	1	3	1	0	31	1	23	1	2	1	0	1	1	1	1	0	1	1	999	1	1	1	1	80.4	0	3
2351	2	41	2	1	2	1	0	22	1	3	3	3	1	1	1	1	1	1	1	2	9	999	1	1	9	1	50.8	0	2
2352	2	49	1	1	3	2	0	31	999	999	2	3	1	1	1	0	2	1	1	2	1	20	1	1	1	1	49.9	0	3
2353	2	47	2	3	1	1	0	21	1	7	1	1	1	1	1	1	1	1	0	1	1	23	9	9	9	1	1.73333	0	2
2354	2	68	2	4	2	0	0	21	0	15	2	2	1	0	1	1	1	1	0	1	9	999	9	1	9	1	79.9	0	2
2355	2	78	2	1	1	3	0	33	11	18	9	9	1	9	0	0	4	0	0	4	9	999	1	1	9	1	39.5	0	3
2356	2	56	2	3	2	3	0	33	1	14	3	3	1	0	0	0	4	0	0	4	9	999	1	1	0	1	39.3667	0	3
2359	2	22	2	1	1	0	0	10	0	2	3	3	1	1	1	0	2	1	0	1	1	999	1	1	1	1	113.033	0	1
2361	2	39	2	1	1	0	0	10	0	28	2	1	1	9	1	1	1	1	0	1	9	999	1	0	1	1	167.133	0	1
2362	2	60	1	3	2	0	0	21	0	24	3	3	1	0	0	0	4	0	0	4	1	999	0	1	0	1	60.3	0	2
2363	2	59	2	3	2	1	0	22	2	31	3	3	1	0	1	1	1	1	0	1	1	20	0	1	1	1	24.9	0	2
2364	2	58	1	2	2	0	0	21	0	1	2	9	1	1	0	0	4	0	0	4	1	50	0	1	0	1	41.2667	0	2
2365	2	65	1	1	2	0	0	21	0	10	3	1	1	9	0	0	4	0	9	9	9	999	9	9	9	1	186.3	0	2
2366	2	48	2	1	1	0	0	10	0	3	3	2	1	0	1	1	1	1	0	1	9	999	1	1	1	1	71.5	0	1
2367	2	48	2	4	2	0	0	21	0	10	3	3	1	0	0	0	4	0	0	4	1	7	9	9	9	1	46.5667	0	2
2368	2	52	2	3	1	1	0	21	1	6	9	9	1	0	0	1	3	1	0	1	9	999	1	1	0	1	37.0667	0	2
2371	2	39	1	3	2	1	0	22	1	14	3	3	1	0	0	0	4	0	0	4	9	999	1	1	0	1	26.5333	0	2
2372	2	76	1	4	2	0	0	21	0	18	3	3	1	1	0	0	4	0	0	4	1	90	1	0	0	1	20.6333	0	2
2373	2	72	1	1	2	0	0	21	0	9	2	2	1	9	1	1	1	1	9	9	9	999	9	9	9	1	178.1	0	2
2374	2	39	2	1	1	0	0	10	999	999	9	9	1	9	9	9	9	9	9	9	9	999	0	0	0	1	133.133	0	1
2375	2	50	1	1	2	3	0	33	33	36	2	2	2	9	1	1	1	1	0	1	9	999	1	1	1	1	98.1667	0	3
2376	2	25	2	3	1	0	0	10	0	5	2	2	1	0	1	1	1	1	1	2	9	999	1	0	1	1	91.5	0	1
2377	2	44	2	3	1	1	0	21	1	13	3	3	1	1	0	0	4	0	1	3	9	999	1	1	0	1	84.7333	0	2
2378	2	71	1	1	2	2	0	31	8	21	2	2	1	0	1	0	2	1	0	1	1	10	0	0	0	1	48.1	0	3
2379	2	39	2	2	2	0	0	21	0	4	2	2	1	0	0	0	4	0	0	4	1	80	1	1	0	1	37.6	0	2
2381	2	55	1	1	2	0	0	21	0	13	2	2	1	0	1	1	1	1	0	1	1	43	0	1	1	1	24.1667	0	2
2382	2	38	2	1	2	1	0	22	2	17	3	3	1	1	1	0	2	1	0	1	1	20	0	1	1	1	124.133	0	2
2383	2	71	1	1	1	0	0	10	0	2	2	2	1	0	1	1	1	1	0	1	1	2	0	0	1	1	49.5333	0	1
2384	2	70	1	3	1	1	0	21	1	19	3	3	1	0	0	0	4	0	0	4	9	999	0	1	0	1	38.6333	0	2
2385	2	40	1	3	2	2	0	33	13	17	2	1	1	1	1	1	1	1	0	1	9	999	1	1	1	1	35.3333	0	3
2387	2	49	1	2	2	0	0	21	0	4	3	3	1	1	0	0	4	0	0	4	9	999	0	1	0	1	46.4	0	2
2388	2	46	2	2	2	0	0	21	0	2	1	2	1	0	1	1	1	1	0	1	1	2	1	1	1	1	39.9333	0	2
2390	2	47	1	3	1	0	0	10	1	3	3	3	1	0	0	1	3	1	1	2	1	15	0	1	1	1	81.5667	0	1
2393	2	34	1	3	1	1	0	21	1	20	1	2	1	0	0	0	4	0	1	3	1	30	1	1	0	1	73.2	0	2
2394	2	46	1	2	2	0	0	21	0	12	3	3	1	9	0	0	4	0	9	9	9	999	0	1	0	1	10.1333	0	2
2395	2	43	2	2	2	0	0	21	0	1	2	2	1	0	1	1	1	1	0	1	1	1	9	9	9	1	2	0	2
2396	2	71	1	1	4	1	0	32	16	16	3	2	1	1	0	0	4	0	0	4	1	80	1	1	0	1	133.133	0	3
2397	2	32	1	3	1	2	0	31	4	14	3	3	1	1	0	0	4	0	0	4	9	999	1	1	0	1	44.9	0	3
2399	2	61	1	3	1	0	0	11	0	11	2	2	1	0	1	0	2	1	0	1	9	999	0	1	1	1	4.76667	0	1
2400	2	43	1	1	1	2	0	31	5	10	2	2	1	0	9	9	9	9	9	9	9	999	0	1	1	1	115.567	0	3
2401	2	43	2	3	1	0	0	10	0	8	2	9	1	0	1	1	1	1	0	1	9	999	1	0	1	1	64.5333	0	1
2402	2	65	1	1	2	0	0	21	0	999	2	9	1	0	0	0	4	0	1	3	9	999	0	1	0	1	46.2667	0	2
2404	2	51	1	1	2	1	0	22	2	13	2	9	1	0	1	0	2	1	9	9	9	999	0	1	1	1	163.167	0	2
2406	2	53	2	1	2	0	0	21	0	12	3	3	1	1	0	0	4	0	1	3	1	25	1	1	0	1	128	0	2
2407	2	45	1	3	1	1	0	21	1	13	2	2	1	0	1	1	1	1	0	1	9	999	0	1	1	1	97.7667	0	2
2409	2	56	2	3	1	3	0	33	10	15	2	2	1	0	0	0	4	0	1	3	9	999	1	1	0	1	51.5667	0	3
2411	2	50	1	2	2	1	0	22	1	12	3	3	1	9	0	0	4	0	9	9	9	999	0	1	0	1	21.7667	0	2
2412	2	64	2	2	2	0	0	21	0	4	3	3	1	0	0	0	4	0	1	3	1	40	1	1	0	1	2.1	0	2
2413	2	59	2	1	2	1	0	22	1	27	2	2	1	9	0	0	4	0	0	4	9	999	1	1	9	1	120.4	0	2
2414	2	67	1	1	2	2	0	33	12	14	3	3	1	1	0	0	4	0	0	4	1	10	1	1	0	1	31.5	0	3
2416	2	54	1	3	2	2	0	31	9	14	3	2	1	1	1	1	1	1	0	1	1	10	1	1	0	1	70.2667	0	3
2417	2	63	1	4	1	0	0	10	0	7	3	9	1	1	0	1	3	1	0	1	9	999	0	1	0	1	54.1	0	1
2418	2	55	1	1	4	2	0	32	999	999	9	9	1	0	0	0	4	0	1	3	9	999	0	1	0	1	45.0333	0	3
2419	2	68	1	1	1	0	0	10	0	18	9	9	1	9	9	9	9	9	9	9	9	999	9	1	9	1	189.833	0	1
2420	2	43	1	1	3	3	0	33	29	29	2	9	2	1	1	1	1	1	0	1	9	999	9	1	9	1	77.4	0	3
2421	2	43	9	9	2	0	0	21	0	4	3	3	1	0	0	0	4	0	0	4	1	20	9	1	9	1	38.9	0	2
2422	2	38	1	2	1	0	0	11	0	5	2	2	1	9	1	1	1	1	0	1	1	30	0	0	1	1	26.3667	0	1
2424	2	45	1	1	2	0	0	21	0	999	9	9	1	9	9	9	9	9	9	9	9	999	9	9	9	1	257.9	0	2
2425	2	53	1	1	2	1	0	22	3	11	2	2	1	1	1	0	2	1	0	1	1	15	9	1	1	1	69.4	0	2
2426	2	44	1	1	2	3	0	33	15	20	2	2	1	0	0	0	4	0	0	4	9	999	1	1	1	1	54.5667	0	3
2427	2	60	1	1	3	2	0	33	27	33	2	2	1	1	1	0	2	1	0	1	9	999	0	1	9	1	31.7	0	3
2428	2	43	1	1	1	0	0	11	0	8	1	9	1	0	1	1	1	1	0	1	1	15	0	0	1	1	25.1667	0	1
2429	2	43	1	2	1	0	0	11	0	8	1	9	1	0	1	0	2	1	0	1	1	15	9	9	9	1	25.1667	0	1
2432	2	59	1	1	1	1	0	21	1	10	2	2	1	0	1	0	2	1	0	1	9	999	0	1	1	1	120.7	0	2
2433	2	42	2	1	3	1	0	31	2	5	2	2	1	9	0	0	4	0	0	4	9	999	1	1	1	1	57.3333	0	3
2434	2	36	2	1	2	1	0	22	3	36	2	2	1	1	0	0	4	0	0	4	1	29	0	0	0	1	29.9667	0	2
2436	2	56	1	1	2	1	0	22	2	31	1	2	1	0	1	1	1	1	0	1	9	999	0	1	1	1	115.5	0	2
2437	2	69	1	1	2	0	0	21	0	21	2	2	1	0	1	0	2	1	0	1	1	60	0	0	1	1	58.6667	0	2
2439	2	31	2	1	2	0	0	21	0	7	2	2	1	9	1	1	1	1	0	1	9	999	1	1	9	1	117.167	0	2
2440	2	43	1	1	3	3	0	33	10	22	2	2	1	0	0	0	4	0	0	4	9	999	1	1	1	1	108.067	0	3
2443	2	51	2	1	2	2	0	31	9	12	2	2	1	1	1	1	1	1	0	1	1	25	1	1	1	1	63.7	0	3
2444	2	61	1	1	2	2	0	33	11	13	1	2	1	0	0	0	4	0	1	3	9	999	1	1	0	1	36.1	0	3
2446	2	68	1	1	2	1	0	22	4	22	2	9	1	9	9	9	9	9	9	9	9	999	9	9	9	1	207.333	0	2
2447	2	77	1	1	1	0	0	10	0	24	1	1	1	0	1	1	1	1	0	1	9	999	0	0	1	1	73.4667	0	1
2448	2	48	1	1	3	1	0	31	1	22	2	3	1	9	1	1	1	1	0	1	9	999	9	1	9	1	66.2333	0	3
2449	2	48	1	3	2	3	0	33	10	24	2	2	1	1	1	1	1	1	0	1	9	999	0	0	1	1	59.9	0	3
2451	2	46	1	3	2	3	0	32	10	10	9	1	1	1	1	1	1	1	0	1	9	999	9	1	9	1	197.533	0	3
2452	2	42	2	1	1	1	0	21	1	12	2	3	1	0	0	0	4	0	9	9	9	999	9	9	9	1	108.6	0	2
2454	2	70	1	1	3	3	0	33	16	23	3	2	1	1	1	0	2	1	1	2	1	30	1	1	1	1	56.4	0	3
2455	2	68	1	1	3	3	0	33	25	32	3	3	1	1	1	1	1	1	1	2	9	999	1	1	9	1	56.3333	0	3
2456	2	64	1	1	4	1	0	32	5	9	3	3	1	1	0	0	4	0	1	3	9	999	9	9	9	1	55.7	0	3
2460	2	37	2	1	1	3	0	33	22	29	2	2	1	1	1	1	1	1	0	1	9	999	9	9	9	1	77.6	0	3
2461	2	74	1	1	1	0	0	10	0	999	1	9	1	0	1	1	1	1	0	1	9	999	0	0	1	1	57.9333	0	1
2462	2	47	1	1	2	3	0	33	30	38	9	1	2	9	1	0	2	1	9	9	9	999	9	9	9	1	116.667	0	3
2464	2	48	1	1	2	2	0	31	11	26	9	9	1	9	1	1	1	1	0	1	9	999	1	1	1	1	68.4	0	3
2465	2	36	1	3	3	3	0	33	17	31	3	3	1	1	1	1	1	1	1	2	9	999	1	1	9	1	93.1	0	3
2466	2	59	1	1	2	2	0	33	26	26	2	2	1	1	0	0	4	0	0	4	1	5	1	1	0	1	33.3	0	3
2467	2	67	2	2	1	0	0	11	0	1	2	2	1	0	1	1	1	1	0	1	1	5	1	0	1	1	23.3333	0	1
2468	2	34	1	1	1	0	0	10	0	12	2	2	1	9	1	0	2	1	9	9	9	999	0	0	1	1	180.933	0	1
2469	2	49	2	1	2	1	0	22	1	10	9	9	1	9	1	1	1	1	9	9	9	999	1	1	1	1	40.5	0	2
2470	2	83	1	1	3	1	0	31	2	10	3	3	1	0	0	0	4	0	1	3	1	999	0	0	0	1	23.2667	0	3
2471	2	64	1	1	1	2	0	31	8	9	2	2	1	0	1	1	1	1	0	1	1	10	1	1	1	1	106.1	0	3
2472	2	68	1	3	1	0	0	10	0	7	3	3	1	0	1	1	1	1	0	1	9	999	0	0	1	1	61.3	0	1
2473	2	87	1	1	3	1	0	31	1	9	3	3	1	1	0	0	4	0	1	3	1	90	0	0	0	1	8.83333	0	3
2474	2	70	1	1	2	0	0	21	0	20	9	9	1	9	1	1	1	1	9	9	9	999	0	0	1	1	188.7	0	2
2476	2	43	1	1	1	1	0	21	1	21	2	2	1	1	0	0	4	0	0	4	0	999	0	1	0	1	32.5333	0	2
2477	2	55	1	1	2	0	0	21	0	17	3	3	1	9	9	9	9	9	9	9	9	999	9	9	9	1	251.4	0	2
2478	2	45	1	1	1	0	0	10	0	15	2	1	1	0	0	0	4	0	9	9	9	999	9	9	9	1	120.867	0	1
2479	2	999	1	1	2	1	0	22	3	17	3	3	1	9	1	1	1	1	0	1	9	999	9	9	9	1	65.1	0	2
2480	2	51	1	2	1	0	0	10	0	2	9	9	1	0	1	1	1	1	0	1	1	40	0	0	1	1	42.3	0	1
2481	2	49	1	1	2	0	0	21	0	29	4	9	1	9	0	1	3	1	1	2	9	999	0	1	0	1	214.033	0	2
2482	2	61	1	1	1	3	0	33	21	24	3	3	1	1	1	1	1	1	0	1	1	1	1	1	1	1	93.7333	0	3
2483	2	38	1	1	2	2	0	33	10	17	3	3	1	1	0	0	4	0	1	3	1	10	0	1	0	1	36.7	0	3
2485	2	56	1	1	2	2	0	31	15	27	9	9	1	9	1	1	1	1	9	9	9	999	1	1	1	1	215.1	0	3
2486	2	59	1	1	1	0	0	10	0	15	9	9	1	9	0	0	4	0	9	9	9	999	0	0	0	1	175.933	0	1
2487	2	56	3	4	2	3	0	33	999	999	9	9	1	0	0	0	4	0	1	3	1	25	0	1	0	1	91.1333	0	3
2488	2	65	1	1	2	1	0	22	1	28	2	3	1	1	1	1	1	1	0	1	1	3	1	1	9	1	46	0	2
2491	2	32	2	1	2	1	0	22	999	999	3	1	1	1	0	0	4	0	0	4	9	999	1	1	0	1	18.4667	0	2
2492	2	60	1	1	1	1	0	21	1	9	2	9	1	0	1	1	1	1	0	1	9	999	0	1	1	1	127.1	0	2
2493	2	26	1	4	1	0	0	10	0	16	2	9	1	1	9	9	9	9	9	9	9	999	9	9	9	1	105.6	0	1
2495	2	70	1	1	2	3	0	33	999	0	3	2	1	1	1	0	2	1	0	1	1	40	1	0	1	1	39.8333	0	3
2498	2	45	2	1	1	1	0	21	1	17	2	2	1	1	1	1	1	1	0	1	1	10	1	1	1	1	84.1	0	2
2499	2	68	1	1	4	2	0	32	4	7	9	9	1	1	0	0	4	0	0	4	9	999	1	1	0	1	57.1333	0	3
2500	2	51	2	2	1	0	0	10	0	5	2	2	1	0	0	0	4	0	1	3	9	999	9	1	9	1	41.2	0	1
2501	2	45	2	4	2	0	0	21	999	999	3	3	1	0	9	9	9	9	0	9	9	999	1	1	1	1	161.567	0	2
2502	2	58	1	1	2	0	0	21	0	14	2	9	1	0	0	0	4	0	1	3	1	10	0	1	0	1	91.0333	0	2
2503	2	48	1	1	2	2	0	31	4	25	9	1	1	9	0	0	4	0	0	4	9	999	1	1	9	1	87.3333	0	3
2504	2	53	2	4	1	0	0	10	0	17	3	2	1	0	0	0	4	0	0	4	1	70	1	1	0	1	72.7	0	1
2505	2	55	1	3	4	1	0	32	3	9	2	2	1	1	1	0	2	1	0	1	0	999	1	1	1	1	48.8	0	3
2506	2	63	1	1	3	2	0	33	38	38	3	9	1	1	0	1	3	1	0	1	9	999	9	1	1	1	26.0667	0	3
2507	2	51	1	3	2	1	0	22	2	13	2	2	1	0	1	1	1	1	0	1	1	10	0	1	9	1	149.4	0	2
2509	2	66	1	1	2	1	0	22	1	31	1	2	1	0	1	0	2	1	0	1	9	999	0	1	1	1	98.7667	0	2
2510	2	28	2	1	1	0	0	10	0	2	2	2	1	1	1	1	1	1	0	1	9	999	1	1	9	1	91.7	0	1
2511	2	58	1	2	1	0	0	10	0	6	3	3	1	0	1	1	1	1	0	1	9	999	0	0	1	1	57.6333	0	1
2513	2	62	2	2	2	0	0	21	0	16	3	3	1	1	0	0	4	0	0	4	1	95	1	1	0	1	8.26667	0	2
2514	2	78	2	3	2	0	0	21	0	5	2	1	1	0	1	1	1	1	0	1	9	999	0	0	1	1	89.8	0	2
2515	2	39	1	1	3	3	0	33	999	999	3	3	1	1	0	0	4	0	0	4	1	999	1	1	0	1	49.0667	0	3
2516	2	59	1	1	2	1	0	22	1	12	3	9	1	0	1	0	2	1	0	1	9	999	1	1	1	1	20.4	0	2
2517	2	37	2	1	1	0	0	11	0	11	9	9	1	0	0	0	4	0	0	4	1	70	1	1	0	1	10.0667	0	1
2518	2	51	1	1	2	0	0	21	0	12	3	2	1	0	1	1	1	1	0	1	1	30	0	1	0	1	1.93333	0	2
2519	2	65	2	4	1	0	0	10	0	14	3	2	1	9	1	0	2	1	0	1	9	999	1	0	1	1	125.767	0	1
2520	2	30	2	1	2	0	0	21	0	3	3	3	1	1	1	1	1	1	0	1	9	999	9	1	9	1	89.5667	0	2
2522	2	41	1	1	1	0	0	10	0	13	2	9	1	9	1	1	1	1	9	9	9	999	9	9	9	1	205.233	0	1
2523	2	38	2	1	2	0	0	21	0	13	3	2	1	0	0	0	4	0	0	4	1	999	1	1	0	1	83.9	0	2
2524	2	57	2	1	1	0	0	10	0	12	2	3	1	0	0	0	4	0	1	3	1	30	0	1	0	1	48.6667	0	1
2525	2	29	2	2	1	0	0	10	0	2	2	9	1	0	0	0	4	0	0	4	9	999	1	1	0	1	40.6333	0	1
2527	2	44	2	3	2	1	0	22	1	14	3	3	1	1	0	0	4	0	0	4	1	87	1	1	0	1	15.8667	0	2
2528	2	60	1	1	2	2	0	31	14	14	2	9	1	9	1	0	2	1	1	2	9	999	0	1	1	1	164.4	0	3
2529	2	40	1	1	2	1	0	22	3	26	3	1	1	0	0	0	4	0	9	9	9	999	9	9	9	1	120.567	0	2
2530	2	57	1	3	2	3	0	33	11	17	3	2	1	1	1	1	1	1	0	1	1	70	1	1	1	1	90.5	0	3
2531	2	55	1	1	4	3	0	33	15	17	3	3	1	0	1	1	1	1	0	1	1	50	1	1	1	1	80.7333	0	3
2532	2	42	2	4	2	0	0	21	0	21	3	3	1	0	0	0	4	0	0	4	9	999	1	1	0	1	42.6667	0	2
2535	2	27	1	1	3	2	0	32	999	999	2	2	1	0	1	0	2	1	0	1	9	999	9	9	9	1	125.933	0	3
2539	2	42	2	1	1	1	0	21	2	23	3	3	1	1	1	0	2	1	1	2	1	30	1	1	1	1	136.6	0	2
2540	2	53	1	1	3	0	0	22	0	23	9	9	1	9	9	9	9	9	9	9	9	999	0	1	0	1	261.467	0	2
2541	2	35	1	1	1	1	0	21	12	18	2	9	1	1	1	1	1	1	0	1	9	999	0	1	1	1	126.567	0	2
2542	2	74	1	1	2	0	0	21	0	6	9	9	1	9	1	0	2	1	9	9	9	999	1	0	0	1	121.8	0	2
2543	2	44	2	1	2	0	0	21	0	32	3	3	1	1	1	0	2	1	1	2	1	30	1	1	1	1	67.2667	0	2
2544	2	59	2	1	2	2	0	31	7	12	2	2	1	1	1	1	1	1	0	1	1	15	1	1	1	1	100.4	0	3
2545	2	56	1	4	1	0	0	10	0	10	2	3	1	0	0	0	4	0	0	4	1	30	0	1	0	1	57	0	1
2546	2	44	2	2	1	0	0	11	0	3	3	9	1	9	0	0	4	0	0	4	1	20	9	1	0	1	21.3	0	1
2547	2	35	2	1	2	1	0	22	1	9	9	1	1	9	1	0	2	1	1	2	9	999	1	1	1	1	142.133	0	2
2548	2	65	1	3	1	1	0	21	2	14	9	9	1	9	1	0	2	1	0	1	9	999	9	1	9	1	105.667	0	2
2549	2	44	2	1	2	1	0	22	3	11	2	3	1	0	1	1	1	1	9	9	9	999	1	1	1	1	207	0	2
2550	2	79	1	1	3	0	0	22	0	13	1	9	1	9	0	1	3	1	1	2	1	20	0	0	1	1	61.8	0	2
2551	2	76	1	1	2	0	0	21	0	23	3	3	1	0	0	0	4	0	0	4	1	20	9	9	9	1	50.3	0	2
2552	2	29	1	1	1	0	0	10	0	21	2	9	1	9	0	1	3	1	0	1	9	999	0	1	0	1	140.833	0	1
2553	2	50	1	1	2	2	0	31	5	32	3	9	1	1	1	1	1	1	0	1	9	999	1	1	1	1	53.3667	0	3
2554	2	55	1	1	1	0	0	10	0	13	1	1	1	0	1	1	1	1	0	1	1	1	0	0	1	1	43.5667	0	1
2555	2	47	1	1	3	2	0	33	11	19	3	3	1	1	0	0	4	0	0	4	1	90	1	1	0	1	18.8	0	3
2557	2	81	1	3	2	2	0	31	5	18	3	3	1	0	1	1	1	1	0	1	9	999	0	0	1	1	67.6	0	3
2558	2	35	1	1	2	2	0	31	7	11	2	9	1	1	1	1	1	1	0	1	9	999	1	1	1	1	59.8	0	3
2559	2	52	1	1	3	0	0	22	0	30	3	2	1	0	0	1	3	1	0	1	1	55	9	1	9	1	79.1333	0	2
2560	2	64	1	1	3	1	0	31	2	44	3	9	1	1	0	0	4	0	0	4	1	999	0	1	9	1	71.6667	0	3
2561	2	52	2	1	2	0	0	21	0	2	2	1	1	0	1	0	2	1	0	1	9	999	1	1	1	1	50.7333	0	2
2564	2	52	2	2	1	0	0	11	0	3	1	9	1	0	1	1	1	1	0	1	0	999	0	1	0	1	4.53333	0	1
2566	2	55	1	1	2	2	0	31	27	45	2	2	1	1	1	1	1	1	0	1	1	10	1	1	1	1	143.733	0	3
2567	2	55	1	1	1	2	0	31	10	31	2	9	1	9	1	1	1	1	1	2	1	10	0	1	1	1	104.333	0	3
2568	2	52	1	3	3	2	0	31	4	22	3	3	1	0	1	0	2	1	0	1	9	999	1	1	1	1	57	0	3
2569	2	45	2	2	1	0	0	11	0	3	9	3	1	9	1	1	1	1	1	2	1	4	1	1	1	1	19.7	0	1
2570	2	36	1	1	2	0	0	21	0	999	3	3	1	9	0	0	4	0	9	9	0	999	9	1	9	1	120.133	0	2
2571	2	66	1	1	1	1	0	21	1	15	3	2	1	9	0	1	3	1	0	1	9	999	0	1	1	1	107.767	0	2
2572	2	38	1	3	1	1	0	21	3	21	3	9	1	1	1	1	1	1	1	2	1	20	9	9	9	1	75.7	0	2
2574	2	59	1	1	2	3	0	33	21	21	3	3	1	1	1	0	2	1	0	1	9	999	1	1	9	1	40.7667	0	3
2576	2	42	1	3	2	3	0	33	20	29	3	2	1	1	1	1	1	1	1	2	9	999	1	1	1	1	52.7	0	3
2577	2	46	1	1	2	2	0	31	11	18	2	9	1	9	1	0	2	1	0	1	9	999	1	1	1	1	127.133	0	3
2578	2	35	2	1	2	1	0	22	0	23	2	2	1	1	1	0	2	1	0	1	9	999	1	1	9	1	115.133	0	2
2579	2	44	1	1	1	0	0	10	1	11	9	9	1	0	0	0	4	0	1	3	1	35	0	1	0	1	97.5	0	1
2580	2	46	1	1	1	2	0	31	5	20	2	2	1	1	1	1	1	1	0	1	9	999	1	1	1	1	51.2	0	3
2581	2	49	1	1	2	1	0	22	3	38	3	9	1	1	0	0	4	0	1	3	9	999	0	1	9	1	33.5	0	2
2582	2	51	2	1	1	1	0	21	2	23	2	2	1	0	0	0	4	0	1	3	1	56	1	1	0	1	23.9	0	2
2583	2	69	1	2	2	0	0	21	0	1	3	9	2	1	0	0	4	0	0	4	1	30	9	1	9	1	8.53333	0	2
2586	2	50	1	1	3	2	0	31	5	17	2	2	1	1	0	0	4	0	0	4	1	10	1	1	1	1	79.7333	0	3
2587	2	66	1	1	2	1	0	22	3	28	3	3	1	1	1	1	1	1	0	1	9	999	0	1	1	1	77.6667	0	2
2588	2	61	1	1	2	2	0	33	17	19	3	9	1	1	1	0	2	1	0	1	9	999	1	1	1	1	36.5667	0	3
2589	2	44	1	3	2	3	0	33	51	51	2	2	1	1	1	0	2	1	0	1	9	999	1	1	1	1	71.9	0	3
2590	2	65	1	3	4	0	0	32	0	13	3	3	1	1	0	0	4	0	1	3	9	999	1	1	0	1	51.2667	0	3
2591	1	77	1	1	1	0	0	11	0	17	2	2	1	9	1	0	2	1	0	1	1	45	9	9	9	1	5.93333	0	1
2592	2	43	1	1	2	1	0	22	1	1	9	9	1	9	1	1	1	1	9	9	9	999	0	1	1	1	225.633	0	2
2593	2	52	2	1	1	0	0	10	0	30	2	9	1	9	1	0	2	1	0	1	9	999	1	0	1	1	135.167	0	1
2594	2	29	1	3	2	1	0	22	1	15	2	2	1	1	1	0	2	1	1	2	9	999	0	1	1	1	119.8	0	2
2595	2	38	1	3	1	1	0	21	1	10	9	9	1	1	1	1	1	1	1	2	9	999	0	1	1	1	92.8667	0	2
2596	2	32	1	3	1	0	0	10	0	999	2	1	1	0	1	0	2	1	1	2	9	999	0	0	1	1	79.8667	0	1
2597	2	39	1	1	1	1	0	21	3	13	1	1	1	0	9	9	9	9	9	9	9	999	9	9	9	1	46.5	0	2
2598	2	48	2	3	1	2	0	31	6	23	3	9	1	1	0	0	4	0	1	3	9	999	1	1	0	1	36.9333	0	3
2599	2	66	1	1	1	1	0	21	1	13	1	9	1	9	1	1	1	1	0	1	9	999	0	1	1	1	102.167	0	2
2600	2	54	1	1	1	2	0	31	43	70	3	2	1	1	1	1	1	1	0	1	9	999	1	1	1	1	77.3	0	3
2602	2	55	1	1	2	0	0	21	0	10	2	2	1	9	9	9	9	9	9	9	9	999	9	9	9	1	257.133	0	2
2603	2	62	2	1	2	0	0	21	0	4	3	3	1	0	0	0	4	0	0	4	9	999	1	1	1	1	69.0667	0	2
2604	2	72	1	2	2	0	0	21	0	3	3	3	1	1	0	0	4	0	0	4	1	80	0	1	0	1	11.8667	0	2
2605	2	70	1	1	2	0	0	21	0	17	3	3	1	9	0	0	4	0	9	9	9	999	0	0	1	1	198.467	0	2
2606	2	36	1	1	2	2	0	31	32	37	3	1	1	1	0	1	3	1	0	1	9	999	1	1	1	1	141.167	0	3
2607	2	36	1	1	3	3	0	33	10	11	2	3	1	0	1	0	2	1	0	1	9	999	1	1	1	1	84.3667	0	3
2608	2	44	2	1	2	0	0	21	0	21	3	3	1	0	0	0	4	0	0	4	1	20	1	1	0	1	39.1667	0	2
2611	2	57	1	3	2	1	0	22	1	17	2	2	1	1	0	0	4	0	0	4	9	999	9	1	9	1	94.5	0	2
2612	2	36	1	1	3	1	0	31	2	12	3	9	1	0	1	1	1	1	1	2	1	25	0	1	1	1	73.4333	0	3
2613	2	49	1	1	1	2	0	31	999	999	3	2	1	0	0	0	4	0	0	4	1	70	0	1	0	1	66.8	0	3
2614	2	79	1	1	2	0	0	21	13	25	1	2	1	1	1	1	1	1	1	2	9	999	0	0	0	1	46.5	0	2
2615	2	34	2	1	2	1	0	22	4	10	3	3	1	1	1	1	1	1	0	1	1	5	1	1	1	1	126.133	0	2
2616	2	52	1	1	2	3	0	33	24	24	3	3	1	1	1	1	1	1	0	1	9	999	1	1	1	1	75.2333	0	3
2619	2	53	2	2	1	0	0	11	0	1	9	9	1	9	0	0	4	0	1	3	1	15	9	0	0	1	5.86667	0	1
2620	2	60	1	1	2	1	0	22	1	6	2	9	1	0	1	0	2	1	0	1	9	999	0	1	0	1	140.333	0	2
2621	1	62	1	1	1	1	0	21	1	15	2	2	1	0	1	0	2	1	0	1	9	999	0	1	0	1	31.4	0	2
2622	2	61	1	1	2	1	0	22	1	16	3	3	1	0	0	0	4	0	0	4	1	80	0	1	0	1	16.1333	0	2
2623	2	35	1	1	3	1	0	31	2	33	2	9	1	1	0	0	4	0	0	4	9	999	0	1	1	1	122.033	0	3
2625	2	62	1	2	1	0	0	11	0	0	9	9	1	9	9	9	9	9	9	9	9	999	0	0	0	1	32.6667	0	1
2627	2	47	1	1	1	2	0	31	15	22	9	9	1	9	9	9	9	9	9	9	9	999	0	1	0	1	242.2	0	3
2628	2	69	1	1	1	2	0	31	4	24	2	9	1	1	1	1	1	1	0	1	9	999	9	9	9	1	128.1	0	3
2629	2	75	1	3	2	0	0	21	999	999	2	2	2	1	1	1	1	1	0	1	9	999	0	1	1	1	69.7667	0	2
2632	2	47	1	3	2	3	0	33	30	33	2	3	1	1	0	0	4	0	1	3	9	999	1	1	1	1	56.3333	0	3
2633	2	45	1	3	4	3	0	33	29	35	2	2	1	1	0	0	4	0	0	4	9	999	9	9	9	1	46.7	0	3
2635	2	48	1	1	2	2	0	33	42	45	3	3	1	0	0	0	4	0	0	4	1	25	9	9	9	1	11.8	0	3
[truncated: 96,510 more rows]
